# Supplementary material for: Identifying and characterizing SCRaMbLEd synthetic yeast using ReSCuES
Source: Nat Commun. 2018 May 22;9:1930. doi: 10.1038/s41467-017-00806-y (PMC5964233; doi:10.1038/s41467-017-00806-y)
Supplement: Supplementary file 4 — Supplementary Data 1 [file 41467_2017_806_MOESM4_ESM.xlsx]

## Sheet: Sheet1
Primer Pairs	Name	Sequence	PCR Product(bp)	Tags	13 Strains with abnormal PCR product
1	YLL063CF	AGCTTGGACAGCGAAAACTGGACCTGAT	1948	chunk A A1F
	YLL062CR	TATCAACTCACCAGTTTGGAGCGCTGCC		Chunk A A2R
2	YLL041CF	GGTATTACGGCCACCGATATTCATAGCG	1163	Chunk B C1F
	YLL040C.1R	TGCCGGCTTTTTGAAGGGTTTGGGCAAG		Chunk B C2R
3	YLL040C.9F	GGTGGTTAAGCTCTGCATGAAACCAGCA	1786	Chunk C C10F
	YLL039CR	TACCTTGGAGGTCGAAAGTAGTGATACC		Chunk C C11R
4	YLL039CF	GGTACGGCCATCTTCTAATTGTTTGCCG	1622	Chunk C C11F
	YLL038CR	CCCAAGAGACGAAAGAAAAGCTGAAGAC		Chunk C C12R
5	YLL033WF	TACCAAGTGCTGCGAAAGAATCTTGCCA	1207	Chunk C D8F
	YLL032C.1R	CGCTAGCCGTGCTGCCAATGAATTAGTC		Chunk C D9R
6	YLL027WF	GTTTATCCCAAAAACCGTTCCAGCTGCC	1603	Chunk C E6F
	YLL026W.1R	ATTGGTGTCGGCACCTCGTGAATCG		Chunk C E7R
7	YLL024C.2F	TTTATCTAAGCCATAGGCGATAGCGGCA	1656	Chunk D E11F
	YLL023CR	CAGTATCAAGAGCAGAGTCGCCGGTTTG		Chunk D E12R
8	YLL023CF	GATCAATAACTCGGCGGTGCCAACCCAA	1553	Chunk D E12F
	YLL022CR	CGTTGATTCAGGCGACTCAGAGGATTCA		Chunk D F1R
9	YLL012W.2F	CCCATGGTTTTTCGGCGAAACCTCATTC	1550	Chunk E G7F
	YLL011WR	ATCAGCACCCCAGCTCAAGTCACTGACA		Chunk E G8R
10	YLR003CF	AGCAGGCAAAGCCTTTCTTTGGCTAACA	1027	Chunk F A6F
	YLR004C.1R	CACCACCCAAATGTTAAGTAGATGGGGC		Chunk F A7R
11	YLR015WF	CCAGGGCACCTCATACGAGTTCGTTAGA	1963	Chunk F B6F
	YLR016CR	TCAGGATGCCATCAGCCCTGACAATTAT		Chunk F B7R
12	YLR017WF	TGCCTTATTGCCTCCAATGGTTACTCCT	1646	Chunk F B8F
	YLR018CR	CGTCGGTCGTCAGTTCTGTAATAGATTG		Chunk F B9R
13	YLR022CF	TGGGTCTAATTCTGGTTTGGTGCTCTCA	2040	Chunk G C2F
	YLR023C.1R	TGACTTTCCACAGAGCGAAGTCTGGAGA		Chunk G C3R
14	YLR026CF	GGTACTTTCGATGGTCTCAACAGCTCTG	1750	Chunk G C11F
	YLR027CR	TTACGCCGTTAGATTGGGCGTTGAGAAA		Chunk G C12R
15	YLR033W.2F	TGAAGCCCCTCGTTTGGGTTTCGTTGGT	1595	Chunk H D10F
	YLR034CR	TCATTATATCAGCCCAGCTGCTGGTTTG		Chunk H D11R
16	YLR046CF	CAATAAACCGCCACCAACGGCCTGCAAA	1564	Chunk H E10F
	YLR047C.1R	TAGATCAATCAGCAGCTCAGGTAGAGTC		Chunk H E11R
17	YLR048WF	TGATCCTCGTTTGGATGCCCAGGCTATC	1571	Chunk I F1F
	YLR049CR	CGGTATCCCAAATGACTTCAGATTGCCT		Chunk I F2R
18	YLR052WF	TAAGCGTCATATCGTCGCTGTTGACGAT	1922	Chunk I F3F
	YLR054C.1R	GTTCGGTGTTGTCGCCGTTCCTCATTTT		Chunk I F4R
19	YLR057W.3F	TAAGCCACACATCACCACCGATGACACT	1273	Chunk I F11F
	YLR058CR	TGCCGACATTGTCACTACTACTACCCAT		Chunk I F12R
20	YLR058CF	TTTTAAGGCGGTAGCTAAGGCGGCGATA	1736	Chunk I F12F
	YLR059CR	TGGCTTGACTGCTAAGGTCTTAGCTTCA		Chunk I G1R
21	YLR069C.2F	GACTGGCTGGATGCCGGTGTTAGCTAAA	2039	Chunk J G10F
	YLR070CR	CAGCCCAGAGATGAAGGAGGGTCGTTAT		Chunk J G11R
22	YLR077W.2F	CTTGGGCAAAGCCTACTGTTGTGCTACC	1618	Chunk J H6F
	YLR078CR	TACTGCTCCAATCAGCTTGCAAGGTAGT		Chunk J H7R
23	YLR079WF	TCCACCAAACAGCAATATGGGCATGACT	1704	Chunk J H8F
	YLR080WR	GGCTGAGGTACCGATTCTGAAAGGTGAA		Chunk J H9R
24	YLR081W.2F	TGTCGCTTGGGTTATTACCGCTGAAAGC	1436	Chunk J H11F
	YLR082CR	CCGTGACAATTTGGTTGCCTGGGTTACC		Chunk J H12R
25	YLR082CF	GTTGGTAACGGCAGTGCTATCCTCTTCA	1834	Chunk J H12F
	YLR083C.1R	CGGCATTTTCCCTTTCGGTAGTATTGCT		Chunk J A1R
26	YLR084C.4F	ACCACCGAATGGCAACAATTGAGTAGTG	1383	Chunk K A6F
	YLR085CR	CAAGCCTGGTATCGTTGAGGCTATTTTG		Chunk K A7R
27	YLR086W.4F	TGCCAGAAGATTGGCTGAGTTTAAGCGT	1330	Chunk K A11F
	YLR087C.1R	CAGCGTTAGATGGAACTTGGGTCCAGTT		Chunk K A12R
28	YLR090WF	TGATTTATACGGCGACGACAACGGCGCT	2042	Chunk K C1F
	YLR091WR	GACTTCACCCAAGGCATTTCTAACTGGG		Chunk K C2R
29	YLR091WF	AGCTCAACGTCGTCAAGACTTGAGAGCT	1840	Chunk K C2F
	YLR092W.1R	AAAACCGACAGCAGCGCTGATAATGCCG		Chunk K C3R
30	YLR092W.3F	TGCCTTTCCTGCTGGTAAGTTTTTAGGC	1842	Chunk K C5F
	YLR093CR	TAGTACCGACGATCACGATCCAAAGACC		Chunk K C6R
31	YLR093CF	ACCAATATCTGAGATGGTATTCTGGCCG	1426	Chunk K C6F	JDY497, LWY445, LWY447, LWY551
	YLR094C.1R	AGAGACTGATGGCAGCATCGCTAGC		Chunk K C7R
32	YLR094C.2F	AACGGCATCGGCGATGTCGTCGGTTAAT	1655	Chunk K C8F
	YLR095C.1R	CATGGGTAACAGCCATGGTAACAGGAGA		Chunk K C9R
33	YLR097CF	TCTGTAGTCGTCGCCTCTCCAGATTTCT	1832	Chunk L D2F
	YLR098C.1R	TATCGGTTCAGGTGAAAATCCAATGGCC		Chunk L D3R
34	YLR098C.2F	CAATGAAACCTGCTGTTGCTGGTAACGG	1409	Chunk L D4F
	YLR099CR	CCCTTTGACCTTCACTGATCCTAGCAGT		Chunk L D5R
35	YLR119WF	TAACCCATTGACCGATTTCGCCGGTAAA	1344	Chunk M G2F
	YLR120C.1R	CGAATTGGGCGCTCAATATAGCAGTAGA		Chunk M G3R
36	YLR130CF	AACGCCGATGCCAACAGCAACAGCGATT	1937	Chunk N H2F	JDY496-JDY500, LWY445, LWY447, LWY550-LWY553
	YLR131C.1R	CAGCTGTGATTTCCCAGGCTGTACTAAA		Chunk N H3R
37	YLR134W.2F	AGATTATAAGCCAGTCGCCGTTCCTGCC	2020	Chunk N H9F
	YLR135W.1R	AGCGTTTGAATGAGTGTCGTCAGCATTG		Chunk N H10R
38	YLR138W.3F	TGACATTGAGGACAGAAACGAGGCTCGT	2011	Chunk N A4F
	YLR139C.1R	TACCATCGCTAGCCCTGCTTTGAAAACC		Chunk N A5R
39	YLR144C.2F	GTCGTCGATGTTTGGTTTAGGAACTGGA	2002	Chunk O A12F
	YLR146CR	CGACAAGTCATTCCCAGGTCAGGCTTTC		Chunk O B1R
40	YLR150WF	AGGCAATGAGGGCGCCATTCGTGATAAA	1690	Chunk O B5F
	YLR151CR	CGGCAAATTAAATCCAGGTGAAACCAGC		Chunk O B6R
41	YLR168CF	TGGGTGTGGTGAGTAGGTAACGGTTTCA	1858	Chunk P C1F
	YLR172CR	CAACTGGCGTCCTGATAGCTGGTATGAT		Chunk P C2R
42	YLR177W.2F	CCCAGCTGCTGCCCCAACC	1967	Chunk P C10F
	YLR178CR	TGTTGAGTATAGCAGCTCAGCTCCAGTC		Chunk P C11R
43	YLR178CF	GAATTCAGTAGCACCACTAGTCTCATGG	1257	Chunk P C11F
	YLR179CR	TTTTGAGATCTTGGGCGAGTTAAGCGTC		Chunk P C12R
44	YLR188W.2F	CTACCCAACCAGACCAAAGCATCAGATC	2000	Chunk Q D11F
	YLR189C.1R	TCCTAGCATCGACTTCTCAGAGTGGGTT		Chunk Q D12R
45	YLR191WF	TTTCTACGGTGGTGGTTATGGCGCTGGT	1647	Chunk Q E5F
	YLR192CR	GCGTCCAGCTTTCACTAAAGATACCCCA		Chunk Q E6R
46	YLR192CF	CTTAACCTTTTTTTTGCCGGCGCCACCG	1645	Chunk Q E6F
	YLR193CR	TGACTTCGCTAGCGTCAGCAGAGCTTTC		Chunk Q E7R
47	YLR197W.2F	TGACGATAGTTTGCACGACTTAGCCGCC	1696	Chunk Q F1F
	YLR199CR	CGTTAAGTCACCTTCATTGCCACAAAGC		Chunk Q F2R
48	YLR206W.2F	ACAAACCAGAACCGGTAATCAGAGCATC	1420	Chunk R F6F
	YLR207W.1R	AACGGCCAAATCAAAAATAGCGCTGTGG		Chunk R F7R
49	YLR207W.3F	TAGCATCCAGGCCATTTGGAATTTGGGT	1553	Chunk R F9F
	YLR208WR	AGCAACATCACGGACCCAGTCTGAATGG		Chunk R F10R
50	YLR208WF	AGTTAATAGCGTCCAATGGGCCCCACAC	1414	Chunk R F10F
	YLR209CR	CCCAAATTTAGACGAAGACGGTCCAAGA		Chunk R F11R
51	YLR210WF	CGTCGTTATGGTCGTTGAGTATGCCAGT	1751	Chunk R F12F
	YLR211CR	CAGCGATGTCACCCAAGCTATCGATTTG		Chunk R G1R
52	YLR214W.2F	CTTTTTGGAAGGTCCTTACGGCGTTACC	1414	Chunk R G5F
	YLR215CR	AGCTCCTCGTGATGCCACTTGGATCTTA		Chunk R G6R
53	YLR215CF	GACGTCGTTTTTTGGTGGAGCGATAGCG	1763	Chunk R G6F
	YLR216CR	CGACGATTGCGGTGTTTTGCCAGATGAC		Chunk R G7R
54	YLR219W.2F	TAACGGTCAATCACAGGGTAACGTTCCA	1563	Chunk R G9F
	YLR220WR	CAACAAGTAGCCACCGCCAATGGTAACA		Chunk R G10R
55	YLR226WF	AATCGGTACCAACGGTCCAATCGCTGTT	1740	Chunk S H7F
	YLR227CR	CGTTTTTGGCCCACGTATTGGTTTGTTG		Chunk S H8R
56	YLR241W.2F	CGGTACCTTAGCTGGTTTTGAAGGTGGT	1284	Chunk T A11F
	YLR242CR	CGATCATATCCAGTTAACCGACTGCCCT		Chunk T A12R
57	YLR248W.2F	TGACTGCTTGCCTAAAGAGGGTGAAAGC	1867	Chunk T B9F
	YLR249W.1R	AGGAACCATAATACTTAAGGTGGCAGGG		Chunk T B10R
58	YLR268WF	ACGTTTAACCCCTCAGAGCGCTACC	1669	Chunk V D8F
	YLR270WR	ACGTAACTCGTCTGGGTGAACGGCGTAA		Chunk V D9R
59	YLR285WF	TCCTTTGTGGGGCCACTTGTTATGGAAC	1734	Chunk W F2F
	YLR286C.1R	TACCACCACCGTCGCTACTAGCAAGACT		Chunk W F3R
60	YLR291CF	AATGGTACCACCGTTAACGAAGACAGCC	1621	Chunk W F10F
	YLR292CR	CACCCCTCAACCAAACGAAGCCTTGTCA		Chunk W F11R
61	YLR292CF	AGGTTGAATCAAACCGGTGCCCAACAAA	1200	Chunk W F11F
	YLR293CR	TTGGCATAGAGACTTGGTTAGAGTCTGC		Chunk W F12R
62	YLR306WF	CGCTGACCGTAGCCAAAGCCCAAAGTTA	1799	Chunk X H3F
	YLR307WR	GTATTTTGGAAAGTGCTTACCGGTAGCG		Chunk X H4R
63	YLR308WF	CCCATTCCCAGACTGGTTGTCAGCTTTC	1608	Chunk X H5F
	YLR309C.1R	CCATGCCTTGAAATTGAGAGAAGAGGGT		Chunk X H6R
64	YLR312WF	AGGCCCACGTATCAACGGCTTACGTAGA	1856	Chunk X A3F	LWY449
	YLR313CR	CGTCTCATTCCCTAGTAGCGGCAAACCA		Chunk X A4R
65	YLR318W.3F	TGTTTCAAGTCAAAGCGACGACGACACC	1403	Chunk Y A9F
	YLR319C.1R	GAGCCAGACTGAATTGGGCGACTTGAGT		Chunk Y A10R
66	YLR328WF	CCCTCACGGTATTGTCAGACAAGCTCGT	1795	Chunk Y B9F
	YLR329WR	GATTGGGGCCAAGCTTGATTGTTGCCAT		Chunk Y B10R
67	YLR329WF	TATCTCAAAGCCACGTGAGTTGCACACC	1523	Chunk Y B10F
	YLR330W.1R	GGCACGAACCCATTCTGGACGAACGATA		Chunk Y B11R
68	YLR336C.3F	ACCGCTATTTTCGGCACCTTGGATGCCT	1824	Chunk Z C6F
	YLR337C.1R	TAGTTCAAGCAGTAGCGCTGTTACCCCA		Chunk Z C7R
69	YLR342W.6F	TGGCGTTAAAACCACCGACGACGACAGA	1983	Chunk Z D4F
	YLR343W.1R	GTGGCTGATGTACTCTTTAGCGTCTCTA		Chunk Z D5R
70	YLR350WF	TAAGGGCACCCCATTTGATTTCAATGGC	886	Chunk AA D12F
	YLR351CR	TCCAGGTGAGAAAAGCACCACTATCGAT		Chunk AA E1R
71	YLR353W.2F	TGAACACGGTCAACCATTGGTTTTGGCC	1255	Chunk AA E5F	LWY554
	YLR354CR	CGCTGAGGCTCAAGTCACCTTAATCAGT		Chunk AA E6R
72	YLR356WF	TTTCTGCGTTTCATTCTTTGGTGCCCCA	1603	Chunk AA E8F
	YLR357W.1R	AGTACCGCTATGGCTAGGGGTGGTT		Chunk AA E9R
73	YLR368W.2F	AAGACCTTTCGAGGGTTACCCTAATCGT	1537	Chunk BB F7F
	YLR369W.1R	GTCGTCGATACCGAATGACAAAGCAGCA		Chunk BB F8R
74	YLR369W.2F	TTTGGTCGGCGGCATGACTAGAATGCCT	1642	Chunk BB F9F
	YLR370CR	TTACCATAGCACCTTTCCAGTTGACCCA		Chunk BB F10R
75	YLR375WF	TAATCACAACGACGGCAAAGGTGGTAGT	983	Chunk BB G6F
	YLR376CR	CGATAGCCCAATGGACGCTTTGAGAAGA		Chunk BB G7R
76	YLR376CF	CTTGGTTGGATATAAGGTGACACCTGAC	1558	Chunk BB G7F
	YLR377CR	CTTCCCAACCAATACCGGTAGCTATGCT		Chunk BB G8R
77	YLR380WF	AATTATCAATGGCGGTGAACGTGCCGTT	1929	Chunk BB G10F
	YLR381W.1R	GGTAACGTCCCACAAGCTAACGGTTGAA		Chunk BB G11R
78	YLR381W.2F	CATGTGGTCAACCAGAGACGGCCATGAT	1769	Chunk BB G12F
	YLR382C.1R	AGACGCCACCCGTGCTCACATTTTGTTT		Chunk BB H1R
79	YLR386W.3F	CGCCCAGTTAGTTAATGGCCAATTGTTG	2042	Chunk CC A1F
	YLR387CR	CTTATGCTGCAATTTCCACGGTAGTGGC		Chunk CC A2R
80	YLR390W-AF	AATTTGTCCTAATAACGATGCCGACGCC	2055	Chunk CC A6F
	YLR392CR	TGCTTTCGTTACCCGTTCAAACGCTAGA		Chunk CC A7R
81	YLR393WF	CGATTATTTAACCGAAGCCGACGCTAGA	1341	Chunk CC A8F
	YLR394WR	GACTCTAACTGGGCTAAAGCTGAAACGA		Chunk CC A9R
82	YLR404WF	TGTTGGCACCGACTTACCACAAACCATC	1450	Chunk DD B12F
	YLR405WR	TCTGGTTCTACCGTGGATGGTGATCCAG		Chunk DD C1R
83	YLR411WF	CGCTTTGGTTGTTGTTGCCCAATGGTTG	1432	Chunk DD C9F
	YLR412WR	GGTCAAGTCTAATGGGGCGTGTGGCAAA		Chunk DD C10R
84	YLR417W.2F	CGGTAACTGTGAGATCTGTGGTCATCGT	1917	Chunk EE D3F
	YLR418CR	TGCTCATGGCAGAATCAGTAAGACCAAC		Chunk EE D4R
85	YLR425W.4F	AGACATTGCTACCTGTAAGGCCATCCCA	1545	Chunk EE E9F
	YLR426WR	TCTCTGGCCTAACTCGCAGTATCTAACG		Chunk EE E10R
86	YLR430W.7F	CTATGATGACCCTCAAGTCAGCCAAGCT	1958	Chunk FF F9F
	YLR431CR	GGCTTTAAGCGACGTTAACAGCGCCAGT		Chunk FF F10R
87	YLR435WF	TGTTGAAAATTCATGGGGCGGCCCTGAT	1565	Chunk FF G2F
	YLR436C.1R	TAGCGGCGTTTCAACTCCTACCATGGCT		Chunk FF G3R
88	YLR440C.2F	AACCTTGCTTTTAGCGGTCTCCCACAAA	1516	Chunk FF G10F
	YLR441CR	CCGTGTCGTTGAAGTCTGTTTAGCCGAT		Chunk FF G11R
89	YLR446W.1F	TGAAATGCCTTTGGAGTGTGTCACCAGC	1687	Chunk GG H4F
	YLR447CR	CAGTAGCGAGAGCTTAACTACCAGCTTA		Chunk GG H5R
90	YLR450W.3F	CGGCTTTAATGCTCATGCTGCCAACTTA	1320	Chunk GG H10F
	YLR451W.1R	GGTGCTGCTTGACAACAAGGTCAATGGT		Chunk GG H11R
91	YLR451W.3F	TGATCAAAAAGAAGGCGGTGGCCGTTTG	1837	Chunk GG A1F
	YLR452C.1R	CTTGTATGACCCTAGCCCAGCTAGTGCT		Chunk GG A2R
