# Supplementary material for: Identifying and characterizing SCRaMbLEd synthetic yeast using ReSCuES
Source: Nat Commun. 2018 May 22;9:1930. doi: 10.1038/s41467-017-00806-y (PMC5964233; doi:10.1038/s41467-017-00806-y)
Supplement: Supplementary file 5 — Supplementary Data 2 [file 41467_2017_806_MOESM5_ESM.xlsx]

## Sheet: 01.data_statistics
Table 1. statistics of sequencing reads
Sample ID	Number of raw reads	Number of raw base(bp)	Number of clean reads	Number of clean base(bp)	Sequencing depth(X)	Average length of read(bp)	Peak length of read(bp)	Average Phred core of base
JDY506	1628346	237887703	1513011	197420696	16.3	130.48	157	23.16
JDY507	3707342	559821892	3516207	477369573	39.42	135.76	159	23.45
JDY508	4167534	670911360	3922715	555957398	45.92	141.73	173	23.33
JDY509	3529814	605516683	3321249	493856401	40.79	148.7	185	23.13
JDY510	3744077	540415562	3532495	463768060	38.3	131.29	154	23.49
Table 2. Read mapping to genome
Sample ID	Mappping rate(%)	Length(bp)	Coverage(%)	Average depth of mapping(X)	Depth peak of mapping(X)
JDY506	97.46	12078520	89.89	16.31	15
JDY507	98.46	12078520	98.25	39.55	36
JDY508	98.25	12078520	98.72	46.03	43
JDY509	98.25	12078520	98.95	40.88	37
JDY510	98.12	12078520	97.58	38.4	36
Table 3. Read mapping to target chromosome
Sample ID	Target chromosome	Length(bp)	Coverage(%)	Average depth of mapping(X)	Depth peak of mapping(X)
JDY506	synXIIv2.0_ref	998043	89.49	45.71	17
JDY507	synXIIv2.0_ref	998043	97.56	89.16	38
JDY508	synXIIv2.0_ref	998043	98.78	98.6	42
JDY509	synXIIv2.0_ref	998043	97.86	85.37	36
JDY510	synXIIv2.0_ref	998043	97.94	92.8	36

## Sheet: 02.annotation
Sample_ID	chrid	1st_loxp_start	2nd_loxp_end	Variation_type	gene_id	Alias_name	gene_changed	essential_status	orf_classification
JDY506	yeast_chr12_3_40	455568	456098	INV	YLR161W		CDS-CDS	Nonessential	Uncharacterized	Putative protein of unknown function; YLR156W, YLR159W, and YLR161W are three identical open reading frames encoded near the ribosomal DNA region of chromosome 12
JDY506	yeast_chr12_3_40	455568	456098	INV	YLR162W		CDS-CDS	Nonessential	Verified	Putative protein of unknown function; overexpression confers resistance to the antimicrobial peptide MiAMP1 and causes growth arrest, apoptosis, and increased sensitivity to cobalt chloride
JDY506	yeast_chr12_3_40	910578	917709	DEL	YLR420W	URA4	CDS-CDS	Nonessential	Verified	Dihydroorotase, catalyzes the third enzymatic step in the de novo biosynthesis of pyrimidines, converting carbamoyl-L-aspartate into dihydroorotate
JDY506	yeast_chr12_3_40	910578	917709	DEL	YLR421C	RPN13	deleted	Nonessential	Verified	Subunit of the 19S regulatory particle of the 26S proteasome lid; acts as a ubiquitin receptor for the proteasome; null mutants accumulate ubiquitinated Gcn4p and display decreased 26S proteasome stability
JDY506	yeast_chr12_3_40	910578	917709	DEL	YLR422W		deleted	Nonessential	Uncharacterized	Protein of unknown function with similarity to human DOCK proteins (guanine nucleotide exchange factors); interacts with Ino4p; green fluorescent protein (GFP)-fusion protein localizes to the cytoplasm, YLR422W is not an essential protein
JDY506	yeast_chr12_3_40	910578	917709	DEL	YLR423C	ATG17, APG17	CDS-CDS	fast_growth	Verified	Scaffold protein responsible for phagophore assembly site organization; regulatory subunit of an autophagy-specific complex that includes Atg1p and Atg13p; stimulates Atg1p kinase activity
JDY506	yeast_chr12_3_40	305221	318362	Tandem_Dup	YLR092W	SUL2	duplicated	Nonessential	Verified	High affinity sulfate permease; sulfate uptake is mediated by specific sulfate transporters Sul1p and Sul2p, which control the concentration of endogenous activated sulfate intermediates
JDY506	yeast_chr12_3_40	305221	318362	Tandem_Dup	YLR093C	NYV1, MAM2	duplicated	Nonessential	Verified	v-SNARE component of the vacuolar SNARE complex involved in vesicle fusion; inhibits ATP-dependent Ca(2+) transport activity of Pmc1p in the vacuolar membrane
JDY506	yeast_chr12_3_40	305221	318362	Tandem_Dup	YLR094C	GIS3	duplicated	Nonessential	Verified	Protein of unknown function
JDY506	yeast_chr12_3_40	305221	318362	Tandem_Dup	YLR095C	IOC2	duplicated	Nonessential	Verified	Member of a complex (Isw1b) with Isw1p and Ioc4p that exhibits nucleosome-stimulated ATPase activity and acts within coding regions to coordinate transcription elongation with termination and processing, contains a PHD finger motif
JDY506	yeast_chr12_3_40	305221	318362	Tandem_Dup	YLR096W	KIN2	duplicated	Nonessential	Verified	Serine/threonine protein kinase involved in regulation of exocytosis; localizes to the cytoplasmic face of the plasma membrane; closely related to Kin1p
JDY507	yeast_chr12_3_40	230603	241706	DEL	YLR054C	OSW2	deleted	Nonessential	Verified	Protein of unknown function proposed to be involved in the assembly of the spore wall
JDY507	yeast_chr12_3_40	230603	241706	DEL	YLR055C	SPT8	deleted	Nonessential	Verified	Subunit of the SAGA transcriptional regulatory complex but not present in SAGA-like complex SLIK/SALSA, required for SAGA-mediated inhibition at some promoters
JDY507	yeast_chr12_3_40	230603	241706	DEL	YLR056W	ERG3, PSO6, SYR1	deleted	fast_growth	Verified	C-5 sterol desaturase, catalyzes the introduction of a C-5(6) double bond into episterol, a precursor in ergosterol biosynthesis; mutants are viable, but cannot grow on non-fermentable carbon sources
JDY507	yeast_chr12_3_40	230603	241706	DEL	YLR057W		deleted	Nonessential	Uncharacterized	Putative protein of unknown function; YLR050W is not an essential gene
JDY507	yeast_chr12_3_40	230603	241706	DEL	YLR058C	SHM2, SHMT2	deleted	Nonessential	Verified	Cytosolic serine hydroxymethyltransferase, converts serine to glycine plus 5, 10 methylenetetrahydrofolate; major isoform involved in generating precursors for purine, pyrimidine, amino acid, and lipid biosynthesis
JDY507	yeast_chr12_3_40	230603	241706	DEL	YLR059C	REX2, YNT20	CDS-NON_Native_UTR	Nonessential	Verified	3'-5' RNA exonuclease; involved in 3'-end processing of U4 and U5 snRNAs, 5S and 5.8S rRNAs, and RNase P and RNase MRP RNA; localized to mitochondria and null suppresses escape of mtDNA to nucleus in yme1 yme2 mutants; RNase D exonuclease
JDY507	yeast_chr12_3_40	455568	456098	INV	YLR161W		CDS-CDS	Nonessential	Uncharacterized	Putative protein of unknown function; YLR156W, YLR159W, and YLR161W are three identical open reading frames encoded near the ribosomal DNA region of chromosome 12
JDY507	yeast_chr12_3_40	455568	456098	INV	YLR162W		CDS-CDS	Nonessential	Verified	Putative protein of unknown function; overexpression confers resistance to the antimicrobial peptide MiAMP1 and causes growth arrest, apoptosis, and increased sensitivity to cobalt chloride
JDY507	yeast_chr12_3_40	824199	825186	DEL	YLR376C	PSY3	deleted	Nonessential	Verified	Protein involved in a Rad51p-, Rad54p-dependent pathway for homologous recombination repair; deletion results in a mutator phenotype; deletion increases sensitivity to anticancer drugs oxaliplatin and cisplatin but not mitomycin C
JDY507	yeast_chr12_3_40	824199	825186	DEL	YLR377C	FBP1, ACN8	CDS-NON_Native_UTR	Nonessential	Verified	Fructose-1, 6-bisphosphatase, key regulatory enzyme in the gluconeogenesis pathway, required for glucose metabolism; undergoes either proteasome-mediated or autophagy-mediated degradation depending on growth conditions; interacts with Vid30p
JDY508	yeast_chr12_3_40	305221	308649	DEL	YLR091W	GEP5, RRG5	CDS-CDS	fast_growth	Verified	Protein of unknown function, required for mitochondrial genome maintenance; detected in highly purified mitochondria in high-throughput studies; null mutant has decreased levels of cardiolipin and phosphatidylethanolamine
JDY508	yeast_chr12_3_40	305221	308649	DEL	YLR092W	SUL2	deleted	Nonessential	Verified	High affinity sulfate permease; sulfate uptake is mediated by specific sulfate transporters Sul1p and Sul2p, which control the concentration of endogenous activated sulfate intermediates
JDY508	yeast_chr12_3_40	305221	308649	DEL	YLR093C	NYV1, MAM2	CDS-CDS	Nonessential	Verified	v-SNARE component of the vacuolar SNARE complex involved in vesicle fusion; inhibits ATP-dependent Ca(2+) transport activity of Pmc1p in the vacuolar membrane
JDY508	yeast_chr12_3_40	721364	728425	INV	YLR319C	BUD6, AIP3	CDS-NON_Native_UTR	Nonessential	Verified	Actin- and formin-interacting protein, involved in actin cable nucleation and polarized cell growth; isolated as bipolar budding mutant; potential Cdc28p substrate
JDY508	yeast_chr12_3_40	721364	728425	INV	YLR320W	MMS22, SLM2	CDS-NON_Native_UTR	fast_growth	Verified	Protein that acts with Mms1p in a repair pathway that may be involved in resolving replication intermediates or preventing the damage caused by blocked replication forks; required for accurate meiotic chromosome segregation
JDY508	yeast_chr12_3_40	810479	819703	INV	YLR368W	MDM30, DSG1	CDS-CDS	Nonessential	Verified	F-box protein; associates with mitochondria and has a role in mitochondrial fusion; stimulates nuclear export of specific mRNAs; promotes ubiquitin-mediated degradation of Gal4p in some strains
JDY508	yeast_chr12_3_40	810479	819703	INV	YLR369W	SSQ1, SSC2, SSH1	inverted	fast_growth	Verified	Mitochondrial hsp70-type molecular chaperone, required for assembly of iron/sulfur clusters into proteins at a step after cluster synthesis, and for maturation of Yfh1p, which is a homolog of human frataxin implicated in Friedreich's ataxia
JDY508	yeast_chr12_3_40	810479	819703	INV	YLR370C	ARC18	inverted	fast_growth	Verified	Subunit of the ARP2/3 complex, which is required for the motility and integrity of cortical actin patches
JDY508	yeast_chr12_3_40	810479	819703	INV	YLR371W	ROM2	inverted	fast_growth	Verified	GDP/GTP exchange protein (GEP) for Rho1p and Rho2p; mutations are synthetically lethal with mutations in rom1, which also encodes a GEP
JDY508	yeast_chr12_3_40	810479	819703	INV	YLR372W	SUR4, APA1, ELO3, SRE1, VBM1	CDS-CDS	fast_growth	Verified	Elongase, involved in fatty acid and sphingolipid biosynthesis; synthesizes very long chain 20-26-carbon fatty acids from C18-CoA primers; involved in regulation of sphingolipid biosynthesis
JDY509	yeast_chr12_3_40	207467	214532	INV	YLR039C	RIC1	CDS-CDS	fast_growth	Verified	Protein involved in retrograde transport to the cis-Golgi network; forms heterodimer with Rgp1p that acts as a GTP exchange factor for Ypt6p; involved in transcription of rRNA and ribosomal protein genes
JDY509	yeast_chr12_3_40	207467	214532	INV	YLR040C		inverted	Nonessential	Uncharacterized	Putative protein of unknown function; localizes to the cell wall; predicted to be a GPI-attached protein; upregulated by Mcm1p-Alpha1p transcription factor; partially overlaps the dubious ORF YLR041W; YLR040C is not essential
JDY509	yeast_chr12_3_40	207467	214532	INV	YLR041W		inverted	Nonessential	Dubious	Dubious open reading frame unlikely to encode a protein, based on available experimental and comparative sequence data; partially overlaps the uncharacterized ORF YLR040C
JDY509	yeast_chr12_3_40	207467	214532	INV	YLR042C		inverted	fast_growth	Uncharacterized	Protein of unknown function; localizes to the cytoplasm; YLL042C is not an essential gene
JDY509	yeast_chr12_3_40	207467	214532	INV	YLR043C	TRX1, LMA1	inverted	Nonessential	Verified	Cytoplasmic thioredoxin isoenzyme of the thioredoxin system which protects cells against oxidative and reductive stress, forms LMA1 complex with Pbi2p, acts as a cofactor for Tsa1p, required for ER-Golgi transport and vacuole inheritance
JDY509	yeast_chr12_3_40	207467	214532	INV	YLR044C	PDC1	CDS-CDS	fast_growth	Verified	Major of three pyruvate decarboxylase isozymes, key enzyme in alcoholic fermentation, decarboxylates pyruvate to acetaldehyde; subject to glucose-, ethanol-, and autoregulation; involved in amino acid catabolism
JDY509	yeast_chr12_3_40	269445	282639	DEL	YLR079W	SIC1, SDB25	CDS-CDS	fast_growth	Verified	Inhibitor of Cdc28-Clb kinase complexes that controls G1/S phase transition, preventing premature S phase and ensuring genomic integrity; phosphorylation targets Sic1p for SCF(CDC4)-dependent turnover; functional homolog of mammalian Kip1
JDY509	yeast_chr12_3_40	269445	282639	DEL	YLR080W	EMP46	deleted	Nonessential	Verified	Integral membrane component of endoplasmic reticulum-derived COPII-coated vesicles, which function in ER to Golgi transport
JDY509	yeast_chr12_3_40	269445	282639	DEL	YLR081W	GAL2	deleted	Nonessential	Verified	Galactose permease, required for utilization of galactose; also able to transport glucose
JDY509	yeast_chr12_3_40	269445	282639	DEL	YLR082C	SRL2	deleted	Nonessential	Verified	Protein of unknown function; overexpression suppresses the lethality caused by a rad53 null mutation
JDY509	yeast_chr12_3_40	269445	282639	DEL	YLR083C	EMP70, TMN1, p24a	deleted	Nonessential	Verified	Protein with a role in cellular adhesion, filamentous growth, and endosome-to-vacuole sorting; similar to Tmn2p and Tmn3p; member of Transmembrane Nine family of proteins with 9 transmembrane segments
JDY509	yeast_chr12_3_40	269445	282639	DEL	YLR084C	RAX2	deleted	Nonessential	Verified	N-glycosylated protein involved in the maintenance of bud site selection during bipolar budding; localization requires Rax1p; RAX2 mRNA stability is regulated by Mpt5p
JDY509	yeast_chr12_3_40	269445	282639	DEL	YLR085C	ARP6	CDS-CDS	Nonessential	Verified	Actin-related protein that binds nucleosomes; a component of the SWR1 complex, which exchanges histone variant H2AZ (Htz1p) for chromatin-bound histone H2A
JDY509	yeast_chr12_3_40	308302	308649	DEL	YLR092W	SUL2	CDS-CDS	Nonessential	Verified	High affinity sulfate permease; sulfate uptake is mediated by specific sulfate transporters Sul1p and Sul2p, which control the concentration of endogenous activated sulfate intermediates
JDY509	yeast_chr12_3_40	308302	308649	DEL	YLR093C	NYV1, MAM2	CDS-CDS	Nonessential	Verified	v-SNARE component of the vacuolar SNARE complex involved in vesicle fusion; inhibits ATP-dependent Ca(2+) transport activity of Pmc1p in the vacuolar membrane
JDY509	yeast_chr12_3_40	397353	419456	INV	YLR135W	SLX4	CDS-CDS	Nonessential	Verified	Endonuclease involved in processing DNA during recombination and repair; cleaves branched structures in a complex with Slx1p; involved in Rad1p/Rad10p-dependent removal of 3'-nonhomologous tails during DSBR via single-strand annealing
JDY509	yeast_chr12_3_40	397353	419456	INV	YLR136C	TIS11, CTH2	inverted	Nonessential	Verified	mRNA-binding protein expressed during iron starvation; binds to a sequence element in the 3'-untranslated regions of specific mRNAs to mediate their degradation; involved in iron homeostasis
JDY509	yeast_chr12_3_40	397353	419456	INV	YLR137W		inverted	Nonessential	Uncharacterized	Putative S-adenosylmethionine-dependent methyltransferase
JDY509	yeast_chr12_3_40	397353	419456	INV	YLR138W	NHA1	inverted	Nonessential	Verified	Na+/H+ antiporter involved in sodium and potassium efflux through the plasma membrane; required for alkali cation tolerance at acidic pH
JDY509	yeast_chr12_3_40	397353	419456	INV	YLR139C	SLS1	inverted	fast_growth	Verified	Mitochondrial membrane protein that coordinates expression of mitochondrially-encoded genes; may facilitate delivery of mRNA to membrane-bound translation machinery
JDY509	yeast_chr12_3_40	397353	419456	INV	YLR140W		inverted	Essential	Dubious	Dubious open reading frame unlikely to encode a functional protein; overlaps essential RRN5 gene which encodes a member of the UAF transcription factor involved in transcription of rDNA by RNA polymerase I
JDY509	yeast_chr12_3_40	397353	419456	INV	YLR141W	RRN5	inverted	Essential	Verified	Protein involved in transcription of rDNA by RNA polymerase I; transcription factor, member of UAF (upstream activation factor) family along with Rrn9p and Rrn10p
JDY509	yeast_chr12_3_40	397353	419456	INV	YLR142W	PUT1	inverted	Nonessential	Verified	Proline oxidase, nuclear-encoded mitochondrial protein involved in utilization of proline as sole nitrogen source; PUT1 transcription is induced by Put3p in the presence of proline and the absence of a preferred nitrogen source
JDY509	yeast_chr12_3_40	397353	419456	INV	YLR143W		inverted	Nonessential	Uncharacterized	Putative protein of unknown function; green fluorescent protein (GFP)-tagged protein localizes to the cytoplasm; YLR143W is not an essential gene
JDY509	yeast_chr12_3_40	397353	419456	INV	YLR144C	ACF2, ENG2, PCA1	inverted	Nonessential	Verified	Intracellular beta-1, 3-endoglucanase, expression is induced during sporulation; may have a role in cortical actin cytoskeleton assembly
JDY509	yeast_chr12_3_40	397353	419456	INV	YLR145W	RMP1	inverted	Essential	Verified	Subunit of RNase MRP, which processes pre-rRNA and has a role in cell cycle-regulated degradation of daughter cell-specific mRNAs; unlike most subunits, not shared between RNase MRP and nuclear RNase P
JDY509	yeast_chr12_3_40	397353	419456	INV	YLR146C	SPE4	inverted	Nonessential	Verified	Spermine synthase, required for the biosynthesis of spermine and also involved in biosynthesis of pantothenic acid
JDY509	yeast_chr12_3_40	397353	419456	INV	YLR146W-A		inverted	Nonessential	Uncharacterized	Putative protein of unknown function
JDY509	yeast_chr12_3_40	397353	419456	INV	YLR147C	SMD3, SLT16	inverted	Essential	Verified	Core Sm protein Sm D3; part of heteroheptameric complex (with Smb1p, Smd1p, Smd2p, Sme1p, Smx3p, and Smx2p) that is part of the spliceosomal U1, U2, U4, and U5 snRNPs; homolog of human Sm D3
JDY509	yeast_chr12_3_40	397353	419456	INV	YLR148W	PEP3, VAM8, VPS18, VPT18	CDS-CDS	fast_growth	Verified	Component of CORVET tethering complex; vacuolar peripheral membrane protein that promotes vesicular docking/fusion reactions in conjunction with SNARE proteins, required for vacuolar biogenesis
JDY509	yeast_chr12_3_40	423348	423834	DEL	YLR150W	STM1, MPT4	CDS-CDS	Nonessential	Verified	Protein required for optimal translation under nutrient stress; perturbs association of Yef3p with ribosomes; involved in TOR signaling; binds G4 quadruplex and purine motif triplex nucleic acid; helps maintain telomere structure
JDY509	yeast_chr12_3_40	423348	423834	DEL	YLR151C	PCD1	CDS-CDS	Nonessential	Verified	Peroxisomal nudix pyrophosphatase with specificity for coenzyme A and CoA derivatives, may function to remove potentially toxic oxidized CoA disulfide from peroxisomes to maintain the capacity for beta-oxidation of fatty acids
JDY509	yeast_chr12_3_40	565540	567274	DEL	YLR231C	BNA5	deleted	Nonessential	Verified	Kynureninase, required for the de novo biosynthesis of NAD from tryptophan via kynurenine; expression regulated by Hst1p
JDY509	yeast_chr12_3_40	565540	567274	DEL	YLR232W		deleted	Nonessential	Dubious	Dubious open reading frame unlikely to encode a protein, based on available experimental and comparative sequence data; partially overlaps the verified gene BNA5
JDY509	yeast_chr12_3_40	565540	567274	DEL	YLR233C	EST1	CDS-NON_Native_UTR	fast_growth	Verified	TLC1 RNA-associated factor involved in telomere length regulation as recruitment subunit of telomerase; has G-quadruplex promoting activity that is required for telomere elongation; possible role in activating telomere-bound Est2p-TLC1-RNA
JDY509	yeast_chr12_3_40	565185	586589	INV	YLR231C	BNA5	inverted	Nonessential	Verified	Kynureninase, required for the de novo biosynthesis of NAD from tryptophan via kynurenine; expression regulated by Hst1p
JDY509	yeast_chr12_3_40	565185	586589	INV	YLR232W		inverted	Nonessential	Dubious	Dubious open reading frame unlikely to encode a protein, based on available experimental and comparative sequence data; partially overlaps the verified gene BNA5
JDY509	yeast_chr12_3_40	565185	586589	INV	YLR233C	EST1	inverted	fast_growth	Verified	TLC1 RNA-associated factor involved in telomere length regulation as recruitment subunit of telomerase; has G-quadruplex promoting activity that is required for telomere elongation; possible role in activating telomere-bound Est2p-TLC1-RNA
JDY509	yeast_chr12_3_40	565185	586589	INV	YLR234W	TOP3, EDR1	inverted	fast_growth	Verified	DNA Topoisomerase III, conserved protein that functions in a complex with Sgs1p and Rmi1p to relax single-stranded negatively-supercoiled DNA preferentially, involved in telomere stability and regulation of mitotic recombination
JDY509	yeast_chr12_3_40	565185	586589	INV	YLR235C		inverted	fast_growth	Dubious	Dubious open reading frame unlikely to encode a protein, based on available experimental and comparative sequence data; partially overlaps the verified gene TOP3
JDY509	yeast_chr12_3_40	565185	586589	INV	YLR236C		inverted	Nonessential	Dubious	Dubious open reading frame unlikely to encode a functional protein, based on available experimental and comparative sequence data
JDY509	yeast_chr12_3_40	565185	586589	INV	YLR237W	THI7, THI10	inverted	Nonessential	Verified	Plasma membrane transporter responsible for the uptake of thiamine, member of the major facilitator superfamily of transporters; mutation of human ortholog causes thiamine-responsive megaloblastic anemia
JDY509	yeast_chr12_3_40	565185	586589	INV	YLR238W	FAR10	inverted	Nonessential	Verified	Protein involved in recovery from cell cycle arrest in response to pheromone, in a Far1p-independent pathway; interacts with Far3p, Far7p, Far8p, Far9p, and Far11p; potential Cdc28p substrate
JDY509	yeast_chr12_3_40	565185	586589	INV	YLR239C	LIP2	inverted	Nonessential	Verified	Lipoyl ligase, involved in the modification of mitochondrial enzymes by the attachment of lipoic acid groups
JDY509	yeast_chr12_3_40	565185	586589	INV	YLR240W	VPS34, END12, PEP15, STT8, VPL7, VPS7, VPT29	inverted	fast_growth	Verified	Phosphatidylinositol 3-kinase responsible for the synthesis of phosphatidylinositol 3-phosphate; forms membrane-associated signal transduction complex with Vps15p to regulate protein sorting; activated by the GTP-bound form of Gpa1p
JDY509	yeast_chr12_3_40	565185	586589	INV	YLR241W		inverted	Nonessential	Uncharacterized	Putative protein of unknown function, may be involved in detoxification
JDY509	yeast_chr12_3_40	565185	586589	INV	YLR242C	ARV1	inverted	fast_growth	Verified	Protein functioning in transport of glycosylphosphatidylinositol intermediates into ER lumen; required for normal intracellular sterol distribution; human ARV1 required for normal cholesterol and bile acid homeostasis; similar to Nup120p
JDY509	yeast_chr12_3_40	565185	586589	INV	YLR243W		inverted	Essential	Uncharacterized	Putative protein of unknown function; YLR243W is an essential gene
JDY509	yeast_chr12_3_40	565185	586589	INV	YLR244C	MAP1	inverted	fast_growth	Verified	Methionine aminopeptidase, catalyzes the cotranslational removal of N-terminal methionine from nascent polypeptides; function is partially redundant with that of Map2p
JDY509	yeast_chr12_3_40	565185	586589	INV	YLR245C	CDD1	CDS-NC	Nonessential	Verified	Cytidine deaminase; catalyzes the modification of cytidine to uridine in vitro but native RNA substrates have not been identified, localizes to both the nucleus and cytoplasm
JDY509	yeast_chr12_3_40	659060	661082	INV	YLR284C	ECI1	CDS-NON_Native_UTR	Nonessential	Verified	Peroxisomal delta3, delta2-enoyl-CoA isomerase, hexameric protein that converts 3-hexenoyl-CoA to trans-2-hexenoyl-CoA, essential for the beta-oxidation of unsaturated fatty acids, oleate-induced
JDY509	yeast_chr12_3_40	659060	661082	INV	YLR285W	NNT1	CDS-NON_Native_UTR	Nonessential	Verified	Putative nicotinamide N-methyltransferase, has a role in rDNA silencing and in lifespan determination
JDY509	yeast_chr12_3_40	686133	687153	DEL	YLR303W	MET17, MET15, MET25	CDS-CDS	Nonessential	Verified	Methionine and cysteine synthase (O-acetyl homoserine-O-acetyl serine sulfhydrylase), required for sulfur amino acid synthesis
JDY509	yeast_chr12_3_40	686133	687153	DEL	YLR304C	ACO1, GLU1	CDS-CDS	fast_growth	Verified	Aconitase, required for the tricarboxylic acid (TCA) cycle and also independently required for mitochondrial genome maintenance; phosphorylated; component of the mitochondrial nucleoid; mutation leads to glutamate auxotrophy
JDY509	yeast_chr12_3_40	721216	819703	INV	YLR318W	EST2, TERT	CDS-CDS	fast_growth	Verified	Reverse transcriptase subunit of the telomerase holoenzyme, essential for telomerase core catalytic activity, involved in other aspects of telomerase assembly and function; mutations in human homolog are associated with aplastic anemia
JDY509	yeast_chr12_3_40	721216	819703	INV	YLR319C	BUD6, AIP3	inverted	Nonessential	Verified	Actin- and formin-interacting protein, involved in actin cable nucleation and polarized cell growth; isolated as bipolar budding mutant; potential Cdc28p substrate
JDY509	yeast_chr12_3_40	721216	819703	INV	YLR320W	MMS22, SLM2	inverted	fast_growth	Verified	Protein that acts with Mms1p in a repair pathway that may be involved in resolving replication intermediates or preventing the damage caused by blocked replication forks; required for accurate meiotic chromosome segregation
JDY509	yeast_chr12_3_40	721216	819703	INV	YLR321C	SFH1	inverted	Essential	Verified	Component of the RSC chromatin remodeling complex; essential gene required for cell cycle progression and maintenance of proper ploidy; phosphorylated in the G1 phase of the cell cycle; Snf5p paralog
JDY509	yeast_chr12_3_40	721216	819703	INV	YLR322W	VPS65	inverted	fast_growth	Dubious	Dubious open reading frame, unlikely to encode a protein; not conserved in closely related Saccharomyces species; 75% of ORF overlaps the verified gene SFH1; deletion causes a vacuolar protein sorting defect and blocks anaerobic growth
JDY509	yeast_chr12_3_40	721216	819703	INV	YLR323C	CWC24	inverted	Essential	Verified	Essential protein, component of a complex containing Cef1p; has similarity to S. pombe Cwf24p
JDY509	yeast_chr12_3_40	721216	819703	INV	YLR324W	PEX30	inverted	Nonessential	Verified	Peroxisomal integral membrane protein, involved in negative regulation of peroxisome number; partially functionally redundant with Pex31p; genetic interactions suggest action at a step downstream of steps mediated by Pex28p and Pex29p
JDY509	yeast_chr12_3_40	721216	819703	INV	YLR325C	RPL38	inverted	Nonessential	Verified	Protein component of the large (60S) ribosomal subunit, has similarity to rat L38 ribosomal protein
JDY509	yeast_chr12_3_40	721216	819703	INV	YLR326W		inverted	Nonessential	Uncharacterized	Putative protein of unknown function, predicted to be palmitoylated
JDY509	yeast_chr12_3_40	721216	819703	INV	YLR327C	TMA10, RBF9, SFL2	inverted	Nonessential	Verified	Protein of unknown function that associates with ribosomes; putative homolog of the F1F0-ATPase synthase regulator Stf2p
JDY509	yeast_chr12_3_40	721216	819703	INV	YLR328W	NMA1	inverted	Nonessential	Verified	Nicotinic acid mononucleotide adenylyltransferase, involved in pathways of NAD biosynthesis, including the de novo, NAD(+) salvage, and nicotinamide riboside salvage pathways
JDY509	yeast_chr12_3_40	721216	819703	INV	YLR329W	REC102	inverted	Nonessential	Verified	Protein involved in early stages of meiotic recombination; required for chromosome synapsis; forms a complex with Rec104p and Spo11p necessary during the initiation of recombination
JDY509	yeast_chr12_3_40	721216	819703	INV	YLR330W	CHS5, CAL3	inverted	Nonessential	Verified	Component of the exomer complex, which also contains Csh6p, Bch1p, Bch2p, and Bud7p and is involved in export of selected proteins, such as chitin synthase Chs3p, from the Golgi to the plasma membrane
JDY509	yeast_chr12_3_40	721216	819703	INV	YLR331C	JIP3	inverted	Nonessential	Dubious	Dubious open reading frame, unlikely to encode a protein; not conserved in closely related Saccharomyces species; 98% of ORF overlaps the verified gene MID2
JDY509	yeast_chr12_3_40	721216	819703	INV	YLR332W	MID2, KAI1	inverted	Nonessential	Verified	O-glycosylated plasma membrane protein that acts as a sensor for cell wall integrity signaling and activates the pathway; interacts with Rom2p, a guanine nucleotide exchange factor for Rho1p, and with cell integrity pathway protein Zeo1p
JDY509	yeast_chr12_3_40	721216	819703	INV	YLR333C	RPS25B	inverted	Nonessential	Verified	Protein component of the small (40S) ribosomal subunit; nearly identical to Rps25Ap and has similarity to rat S25 ribosomal protein
JDY509	yeast_chr12_3_40	721216	819703	INV	YLR334C		inverted	Nonessential	Dubious	Dubious open reading frame unlikely to encode a protein, based on available experimental and comparative sequence data; overlaps a stand-alone long terminal repeat sequence whose presence indicates a retrotransposition event occurred here
JDY509	yeast_chr12_3_40	721216	819703	INV	YLR335W	NUP2	inverted	Nonessential	Verified	Nucleoporin involved in nucleocytoplasmic transport, binds to either the nucleoplasmic or cytoplasmic faces of the nuclear pore complex depending on Ran-GTP levels; also has a role in chromatin organization
JDY509	yeast_chr12_3_40	721216	819703	INV	YLR336C	SGD1	inverted	Essential	Verified	Essential nuclear protein, required for biogenesis of the small ribosomal subunit; has a possible role in the osmoregulatory glycerol response; putative homolog of human NOM1 which is implicated in acute myeloid leukemia
JDY509	yeast_chr12_3_40	721216	819703	INV	YLR337C	VRP1, END5, MDP2, YLR337W	inverted	fast_growth	Verified	Proline-rich actin-associated protein involved in cytoskeletal organization and cytokinesis; related to mammalian Wiskott-Aldrich syndrome protein (WASP)-interacting protein (WIP)
JDY509	yeast_chr12_3_40	721216	819703	INV	YLR338W	OPI9	inverted	fast_growth	Dubious	Dubious open reading frame unlikely to encode a protein, based on available experimental and comparative sequence data; partially overlaps the verified ORF VRP1/YLR337C
JDY509	yeast_chr12_3_40	721216	819703	INV	YLR339C		inverted	Essential	Dubious	Dubious open reading frame unlikely to encode a protein, based on available experimental and comparative sequence data; partially overlaps the essential gene RPP0
JDY509	yeast_chr12_3_40	721216	819703	INV	YLR340W	RPP0, RPL10E	inverted	Essential	Verified	Conserved ribosomal protein P0 of the ribosomal stalk, which is involved in interaction between translational elongation factors and the ribosome; similar to rat P0, human P0, and E. coli L10e; phosphorylated on serine 302
JDY509	yeast_chr12_3_40	721216	819703	INV	YLR341W	SPO77	inverted	Nonessential	Verified	Meiosis-specific protein of unknown function, required for spore wall formation during sporulation; dispensable for both nuclear divisions during meiosis
JDY509	yeast_chr12_3_40	721216	819703	INV	YLR342W	FKS1, CND1, CWH53, ETG1, GSC1, PBR1	inverted	fast_growth	Verified	Catalytic subunit of 1, 3-beta-D-glucan synthase, functionally redundant with alternate catalytic subunit Gsc2p; binds to regulatory subunit Rho1p; involved in cell wall synthesis and maintenance; localizes to sites of cell wall remodeling
JDY509	yeast_chr12_3_40	721216	819703	INV	YLR342W-A		inverted	Nonessential	Uncharacterized	Putative protein of unknown function
JDY509	yeast_chr12_3_40	721216	819703	INV	YLR343W	GAS2	inverted	Nonessential	Verified	1, 3-beta-glucanosyltransferase, involved with Gas4p in spore wall assembly; has similarity to Gas1p
JDY509	yeast_chr12_3_40	721216	819703	INV	YLR344W	RPL26A	inverted	Nonessential	Verified	Protein component of the large (60S) ribosomal subunit, nearly identical to Rpl26Bp and has similarity to E. coli L24 and rat L26 ribosomal proteins; binds to 5.8S rRNA
JDY509	yeast_chr12_3_40	721216	819703	INV	YLR345W		inverted	Nonessential	Uncharacterized	Similar to 6-phosphofructo-2-kinase/fructose-2, 6-bisphosphatase enzymes responsible for the metabolism of fructoso-2, 6-bisphosphate; mRNA expression is repressed by the Rfx1p-Tup1p-Ssn6p repressor complex; YLR345W is not an essential gene
JDY509	yeast_chr12_3_40	721216	819703	INV	YLR346C		inverted	Nonessential	Uncharacterized	Putative protein of unknown function found in mitochondria; expression is regulated by transcription factors involved in pleiotropic drug resistance, Pdr1p and Yrr1p; YLR346C is not an essential gene
JDY509	yeast_chr12_3_40	721216	819703	INV	YLR347C	KAP95, RSL1	inverted	Essential	Verified	Karyopherin beta, forms a complex with Srp1p/Kap60p; interacts with nucleoporins to mediate nuclear import of NLS-containing cargo proteins via the nuclear pore complex; regulates PC biosynthesis; GDP-to-GTP exchange factor for Gsp1p
JDY509	yeast_chr12_3_40	721216	819703	INV	YLR347W-A		inverted	Nonessential	Dubious	Dubious open reading frame unlikely to encode a protein, based on available experimental and comparative sequence data; overlaps the verified ORF KAP95/YLR347C
JDY509	yeast_chr12_3_40	721216	819703	INV	YLR348C	DIC1	inverted	Nonessential	Verified	Mitochondrial dicarboxylate carrier, integral membrane protein, catalyzes a dicarboxylate-phosphate exchange across the inner mitochondrial membrane, transports cytoplasmic dicarboxylates into the mitochondrial matrix
JDY509	yeast_chr12_3_40	721216	819703	INV	YLR349W		inverted	Nonessential	Dubious	Dubious open reading frame unlikely to encode a protein, based on available experimental and comparative sequence data; overlaps the verified ORF DIC1/YLR348C
JDY509	yeast_chr12_3_40	721216	819703	INV	YLR350W	ORM2	inverted	Nonessential	Verified	Evolutionarily conserved protein, similar to Orm1p, required for resistance to agents that induce unfolded protein response; Orm1p and Orm2p together control membrane biogenesis by coordinating lipid homeostasis with protein quality control
JDY509	yeast_chr12_3_40	721216	819703	INV	YLR351C	NIT3	inverted	Nonessential	Verified	Nit protein, one of two proteins in S. cerevisiae with similarity to the Nit domain of NitFhit from fly and worm and to the mouse and human Nit protein which interacts with the Fhit tumor suppressor; nitrilase superfamily member
JDY509	yeast_chr12_3_40	721216	819703	INV	YLR352W		inverted	Nonessential	Uncharacterized	Putative protein of unknown function with similarity to F-box proteins; interacts with Skp1p and Cdc53p; YLR352W is not an essential gene
JDY509	yeast_chr12_3_40	721216	819703	INV	YLR353W	BUD8	inverted	Nonessential	Verified	Protein involved in bud-site selection; diploid mutants display a unipolar budding pattern instead of the wild-type bipolar pattern, and bud at the proximal pole
JDY509	yeast_chr12_3_40	721216	819703	INV	YLR354C	TAL1	inverted	Nonessential	Verified	Transaldolase, enzyme in the non-oxidative pentose phosphate pathway; converts sedoheptulose 7-phosphate and glyceraldehyde 3-phosphate to erythrose 4-phosphate and fructose 6-phosphate
JDY509	yeast_chr12_3_40	721216	819703	INV	YLR355C	ILV5	inverted	Essential	Verified	Acetohydroxyacid reductoisomerase, mitochondrial protein involved in branched-chain amino acid biosynthesis, also required for maintenance of wild-type mitochondrial DNA and found in mitochondrial nucleoids
JDY509	yeast_chr12_3_40	721216	819703	INV	YLR356W	ATG33	inverted	Nonessential	Verified	Mitochondrial mitophagy-specific protein; required primarily for mitophagy induced at the post-log phase; not required for other types of selective autophagy or macroautophagy; conserved within fungi, but not in higher eukaryotes
JDY509	yeast_chr12_3_40	721216	819703	INV	YLR357W	RSC2	inverted	fast_growth	Verified	Component of the RSC chromatin remodeling complex; required for expression of mid-late sporulation-specific genes; involved in telomere maintenance
JDY509	yeast_chr12_3_40	721216	819703	INV	YLR358C		inverted	fast_growth	Dubious	Dubious open reading frame unlikely to encode a protein, based on available experimental and comparative sequence data; partially overlaps the verified ORF RSC2/YLR357W
JDY509	yeast_chr12_3_40	721216	819703	INV	YLR359W	ADE13, BRA1, BRA8	inverted	Essential	Verified	Adenylosuccinate lyase, catalyzes two steps in the 'de novo' purine nucleotide biosynthetic pathway; expression is repressed by adenine and activated by Bas1p and Pho2p; mutations in human ortholog ADSL cause adenylosuccinase deficiency
JDY509	yeast_chr12_3_40	721216	819703	INV	YLR360W	VPS38, VPL17	inverted	Nonessential	Verified	Part of a Vps34p phosphatidylinositol 3-kinase complex that functions in carboxypeptidase Y (CPY) sorting; binds Vps30p and Vps34p to promote production of phosphatidylinositol 3-phosphate (PtdIns3P) which stimulates kinase activity
JDY509	yeast_chr12_3_40	721216	819703	INV	YLR361C	DCR2	inverted	Nonessential	Verified	Phosphoesterase involved in downregulation of the unfolded protein response, at least in part via dephosphorylation of Ire1p; dosage-dependent positive regulator of the G1/S phase transition through control of the timing of START
JDY509	yeast_chr12_3_40	721216	819703	INV	YLR361C-A		inverted	Nonessential	Uncharacterized	Putative protein of unknown function
JDY509	yeast_chr12_3_40	721216	819703	INV	YLR362W	STE11	inverted	Nonessential	Verified	Signal transducing MEK kinase involved in pheromone response and pseudohyphal/invasive growth pathways where it phosphorylates Ste7p, and the high osmolarity response pathway, via phosphorylation of Pbs2p; regulated by Ste20p and Ste50p
JDY509	yeast_chr12_3_40	721216	819703	INV	YLR363C	NMD4	inverted	Nonessential	Verified	Protein interacting with Nam7p, may be involved in the nonsense-mediated mRNA decay pathway
JDY509	yeast_chr12_3_40	721216	819703	INV	YLR363W-A		inverted	Nonessential	Uncharacterized	Putative protein of unknown function; green fluorescent protein (GFP)-fusion protein localizes to the nucleus
JDY509	yeast_chr12_3_40	721216	819703	INV	YLR364W	GRX8	inverted	Nonessential	Verified	Glutaredoxin that employs a dithiol mechanism of catalysis; monomeric; activity is low and null mutation does not affect sensitivity to oxidative stress; GFP-fusion protein localizes to the cytoplasm; expression strongly induced by arsenic
JDY509	yeast_chr12_3_40	721216	819703	INV	YLR365W		inverted	Nonessential	Dubious	Dubious open reading frame unlikely to encode a protein, based on available experimental and comparative sequence data; partially overlaps dubious gene YLR364C-A; YLR365W is not an essential gene
JDY509	yeast_chr12_3_40	721216	819703	INV	YLR364C-A		inverted	Nonessential	Dubious	Dubious open reading frame unlikely to encode a protein, based on available experimental and comparative sequence data; partially overlaps the dubious ORF YLR366W
JDY509	yeast_chr12_3_40	721216	819703	INV	YLR366W		inverted	Nonessential	Dubious	Dubious open reading frame unlikely to encode a protein, based on available experimental and comparative sequence data; partially overlaps the dubious ORF YLR364C-A
JDY509	yeast_chr12_3_40	721216	819703	INV	YLR367W	RPS22B	inverted	Nonessential	Verified	Protein component of the small (40S) ribosomal subunit; nearly identical to Rps22Ap and has similarity to E. coli S8 and rat S15a ribosomal proteins
JDY509	yeast_chr12_3_40	721216	819703	INV	YLR368W	MDM30, DSG1	inverted	Nonessential	Verified	F-box protein; associates with mitochondria and has a role in mitochondrial fusion; stimulates nuclear export of specific mRNAs; promotes ubiquitin-mediated degradation of Gal4p in some strains
JDY509	yeast_chr12_3_40	721216	819703	INV	YLR369W	SSQ1, SSC2, SSH1	inverted	fast_growth	Verified	Mitochondrial hsp70-type molecular chaperone, required for assembly of iron/sulfur clusters into proteins at a step after cluster synthesis, and for maturation of Yfh1p, which is a homolog of human frataxin implicated in Friedreich's ataxia
JDY509	yeast_chr12_3_40	721216	819703	INV	YLR370C	ARC18	inverted	fast_growth	Verified	Subunit of the ARP2/3 complex, which is required for the motility and integrity of cortical actin patches
JDY509	yeast_chr12_3_40	721216	819703	INV	YLR371W	ROM2	inverted	fast_growth	Verified	GDP/GTP exchange protein (GEP) for Rho1p and Rho2p; mutations are synthetically lethal with mutations in rom1, which also encodes a GEP
JDY509	yeast_chr12_3_40	721216	819703	INV	YLR372W	SUR4, APA1, ELO3, SRE1, VBM1	CDS-CDS	fast_growth	Verified	Elongase, involved in fatty acid and sphingolipid biosynthesis; synthesizes very long chain 20-26-carbon fatty acids from C18-CoA primers; involved in regulation of sphingolipid biosynthesis
JDY509	yeast_chr12_3_40	736574	739461	INV	YLR328W	NMA1	inverted	Nonessential	Verified	Nicotinic acid mononucleotide adenylyltransferase, involved in pathways of NAD biosynthesis, including the de novo, NAD(+) salvage, and nicotinamide riboside salvage pathways
JDY509	yeast_chr12_3_40	736574	739461	INV	YLR329W	REC102	CDS-NC	Nonessential	Verified	Protein involved in early stages of meiotic recombination; required for chromosome synapsis; forms a complex with Rec104p and Spo11p necessary during the initiation of recombination
JDY509	yeast_chr12_3_40	824075	825186	INV	YLR375W	STP3	CDS-NON_Native_UTR	Nonessential	Verified	Zinc-finger protein of unknown function, possibly involved in pre-tRNA splicing and in uptake of branched-chain amino acids
JDY509	yeast_chr12_3_40	824075	825186	INV	YLR376C	PSY3	inverted	Nonessential	Verified	Protein involved in a Rad51p-, Rad54p-dependent pathway for homologous recombination repair; deletion results in a mutator phenotype; deletion increases sensitivity to anticancer drugs oxaliplatin and cisplatin but not mitomycin C
JDY509	yeast_chr12_3_40	824075	825186	INV	YLR377C	FBP1, ACN8	CDS-NON_Native_UTR	Nonessential	Verified	Fructose-1, 6-bisphosphatase, key regulatory enzyme in the gluconeogenesis pathway, required for glucose metabolism; undergoes either proteasome-mediated or autophagy-mediated degradation depending on growth conditions; interacts with Vid30p
JDY510	yeast_chr12_3_40	62076	305254	INV	YLL033W	IRC19, GON2, RRG4	CDS-CDS	fast_growth	Verified	Putative protein of unknown function; YLL033W is not an essential gene but mutant is defective in spore formation; null mutant displays increased levels of spontaneous Rad52p foci
JDY510	yeast_chr12_3_40	62076	305254	INV	YLL032C		inverted	Nonessential	Verified	Protein of unknown function that may interact with ribosomes, based on co-purification experiments; green fluorescent protein (GFP)-fusion protein localizes to the cytoplasm; YLL032C is not an essential gene
JDY510	yeast_chr12_3_40	62076	305254	INV	YLL031C	GPI13, MPC1	inverted	Essential	Verified	ER membrane localized phosphoryltransferase that adds phosphoethanolamine onto the third mannose residue of the glycosylphosphatidylinositol (GPI) anchor precursor; similar to human PIG-O protein
JDY510	yeast_chr12_3_40	62076	305254	INV	YLL030C	RRT7	inverted	Nonessential	Dubious	Identified in a screen for mutants with increased levels of rDNA transcription; dubious open reading frame unlikely to encode a protein, based on available experimental and comparative sequence data
JDY510	yeast_chr12_3_40	62076	305254	INV	YLL029W	FRA1, RUP2	inverted	Nonessential	Verified	Protein involved in negative regulation of transcription of iron regulon; forms an iron independent complex with Fra2p, Grx3p, and Grx4p; cytosolic; mutant fails to repress transcription of iron regulon and is defective in spore formation
JDY510	yeast_chr12_3_40	62076	305254	INV	YLL028W	TPO1	inverted	Nonessential	Verified	Polyamine transporter that recognizes spermine, putrescine, and spermidine; catalyzes uptake of polyamines at alkaline pH and excretion at acidic pH; phosphorylation enhances activity and sorting to the plasma membrane
JDY510	yeast_chr12_3_40	62076	305254	INV	YLL027W	ISA1	inverted	fast_growth	Verified	Mitochondrial matrix protein involved in biogenesis of the iron-sulfur (Fe/S) cluster of Fe/S proteins, isa1 deletion causes loss of mitochondrial DNA and respiratory deficiency; depletion reduces growth on nonfermentable carbon sources
JDY510	yeast_chr12_3_40	62076	305254	INV	YLL026W	HSP104	inverted	Nonessential	Verified	Heat shock protein that cooperates with Ydj1p (Hsp40) and Ssa1p (Hsp70) to refold and reactivate previously denatured, aggregated proteins; responsive to stresses including: heat, ethanol, and sodium arsenite; involved in [PSI+] propagation
JDY510	yeast_chr12_3_40	62076	305254	INV	YLL025W	PAU17	inverted	Nonessential	Verified	Protein of unknown function, member of the seripauperin multigene family encoded mainly in subtelomeric regions; YLL025W is not an essential gene
JDY510	yeast_chr12_3_40	62076	305254	INV	YLL024C	SSA2, YG102	inverted	Nonessential	Verified	ATP binding protein involved in protein folding and vacuolar import of proteins; member of heat shock protein 70 (HSP70) family; associated with the chaperonin-containing T-complex; present in the cytoplasm, vacuolar membrane and cell wall
JDY510	yeast_chr12_3_40	62076	305254	INV	YLL023C	POM33	inverted	Nonessential	Verified	Transmembrane nucleoporin involved in nuclear pore complex (NPC) distribution, assembly or stabilization; highly conserved across species, orthologous to human TMEM33 and paralogous to Per33p
JDY510	yeast_chr12_3_40	62076	305254	INV	YLL022C	HIF1	inverted	Nonessential	Verified	Non-essential component of the HAT-B histone acetyltransferase complex (Hat1p-Hat2p-Hif1p), localized to the nucleus; has a role in telomeric silencing
JDY510	yeast_chr12_3_40	62076	305254	INV	YLL021W	SPA2, FUS6, PEA1	inverted	Nonessential	Verified	Component of the polarisome, which functions in actin cytoskeletal organization during polarized growth; acts as a scaffold for Mkk1p and Mpk1p cell wall integrity signaling components; potential Cdc28p substrate
JDY510	yeast_chr12_3_40	62076	305254	INV	YLL020C		inverted	Nonessential	Dubious	Dubious open reading frame unlikely to encode a protein, based on available experimental and comparative sequence data; partially overlaps the verified gene KNS1
JDY510	yeast_chr12_3_40	62076	305254	INV	YLL019C	KNS1, L124	inverted	Nonessential	Verified	Nonessential putative protein kinase of unknown cellular role; member of the LAMMER family of protein kinases, which are serine/threonine kinases also capable of phosphorylating tyrosine residues
JDY510	yeast_chr12_3_40	62076	305254	INV	YLL019W-A		inverted	Nonessential	Dubious	Dubious open reading frame unlikely to encode a protein; completely overlaps the verified gene KNS1
JDY510	yeast_chr12_3_40	62076	305254	INV	YLL018C-A	COX19	inverted	fast_growth	Verified	Protein required for cytochrome c oxidase assembly, located in the cytosol and mitochondrial intermembrane space; putative copper metallochaperone that delivers copper to cytochrome c oxidase; contains twin cysteine-x9-cysteine motifs
JDY510	yeast_chr12_3_40	62076	305254	INV	YLL018C	DPS1	inverted	Essential	Verified	Aspartyl-tRNA synthetase, primarily cytoplasmic; homodimeric enzyme that catalyzes the specific aspartylation of tRNA(Asp); class II aminoacyl tRNA synthetase; binding to its own mRNA may confer autoregulation
JDY510	yeast_chr12_3_40	62076	305254	INV	YLL015W	BPT1	inverted	Nonessential	Verified	ABC type transmembrane transporter of MRP/CFTR family, found in vacuolar membrane, involved in the transport of unconjugated bilirubin and in heavy metal detoxification via glutathione conjugates, along with Ycf1p
JDY510	yeast_chr12_3_40	62076	305254	INV	YLL014W	EMC6	inverted	Nonessential	Verified	Member of a transmembrane complex required for efficient folding of proteins in the ER; null mutant displays induction of the unfolded protein response
JDY510	yeast_chr12_3_40	62076	305254	INV	YLL013C	PUF3	inverted	Nonessential	Verified	Protein of the mitochondrial outer surface, links the Arp2/3 complex with the mitochore during anterograde mitochondrial movement; also binds to and promotes degradation of mRNAs for select nuclear-encoded mitochondrial proteins
JDY510	yeast_chr12_3_40	62076	305254	INV	YLL012W	YEH1	inverted	Nonessential	Verified	Steryl ester hydrolase, one of three gene products (Yeh1p, Yeh2p, Tgl1p) responsible for steryl ester hydrolase activity and involved in sterol homeostasis; localized to lipid particle membranes
JDY510	yeast_chr12_3_40	62076	305254	INV	YLL011W	SOF1	inverted	Essential	Verified	Essential protein required for biogenesis of 40S (small) ribosomal subunit; has similarity to the beta subunit of trimeric G-proteins and the splicing factor Prp4p
JDY510	yeast_chr12_3_40	62076	305254	INV	YLL010C	PSR1	inverted	Nonessential	Verified	Plasma membrane associated protein phosphatase involved in the general stress response; required along with binding partner Whi2p for full activation of STRE-mediated gene expression, possibly through dephosphorylation of Msn2p
JDY510	yeast_chr12_3_40	62076	305254	INV	YLL009C	COX17	inverted	Nonessential	Verified	Copper metallochaperone that transfers copper to Sco1p and Cox11p for eventual delivery to cytochrome c oxidase; contains twin cysteine-x9-cysteine motifs
JDY510	yeast_chr12_3_40	62076	305254	INV	YLL008W	DRS1	inverted	Essential	Verified	Nucleolar DEAD-box protein required for ribosome assembly and function, including synthesis of 60S ribosomal subunits; constituent of 66S pre-ribosomal particles
JDY510	yeast_chr12_3_40	62076	305254	INV	YLL007C		inverted	Nonessential	Uncharacterized	Putative protein of unknown function; green fluorescent protein (GFP)-fusion protein localizes to the cytoplasm; YLL007C is not an essential gene
JDY510	yeast_chr12_3_40	62076	305254	INV	YLL006W-A		inverted	Nonessential	Uncharacterized	Putative protein of unknown function; identified by fungal homology and RT-PCR
JDY510	yeast_chr12_3_40	62076	305254	INV	YLL006W	MMM1, YME6	inverted	fast_growth	Verified	ER integral membrane protein, component of the ERMES complex that links the ER to mitochondria and may promote inter-organellar calcium and phospholipid exchange as well as coordinating mitochondrial DNA replication and growth
JDY510	yeast_chr12_3_40	62076	305254	INV	YLL005C	SPO75	inverted	Nonessential	Verified	Meiosis-specific protein of unknown function, required for spore wall formation during sporulation; dispensable for both nuclear divisions during meiosis
JDY510	yeast_chr12_3_40	62076	305254	INV	YLL004W	ORC3	inverted	Essential	Verified	Subunit of the origin recognition complex, which directs DNA replication by binding to replication origins and is also involved in transcriptional silencing
JDY510	yeast_chr12_3_40	62076	305254	INV	YLL003W	SFI1	inverted	Essential	Verified	Centrin (Cdc31p)-binding protein required for spindle pole body (SPB) duplication, localizes to the half-bridge of the SPB, required for progression through G(2)-M transition, has similarity to Xenopus laevis XCAP-C
JDY510	yeast_chr12_3_40	62076	305254	INV	YLL002W	RTT109, KIM2, REM50	inverted	fast_growth	Verified	Histone acetyltransferase critical for cell survival in the presence of DNA damage during S phase; acetylates H3-K56 and H3-K9; involved in non-homologous end joining and in regulation of Ty1 transposition; interacts physically with Vps75p
JDY510	yeast_chr12_3_40	62076	305254	INV	YLL001W	DNM1	inverted	Nonessential	Verified	Dynamin-related GTPase required for mitochondrial fission and morphology; assembles on the cytoplasmic face of mitochondrial tubules at sites at which division will occur; also participates in endocytosis and regulating peroxisome abundance
JDY510	yeast_chr12_3_40	62076	305254	INV	YLR001C		inverted	Nonessential	Uncharacterized	Putative protein of unknown function; the authentic, non-tagged protein is detected in highly purified mitochondria in high-throughput studies; predicted to be palmitoylated
JDY510	yeast_chr12_3_40	62076	305254	INV	YLR002C	NOC3	inverted	Essential	Verified	Protein that forms a nuclear complex with Noc2p that binds to 66S ribosomal precursors to mediate their intranuclear transport; also binds to chromatin to promote the association of DNA replication factors and replication initiation
JDY510	yeast_chr12_3_40	62076	305254	INV	YLR003C	CMS1	inverted	Nonessential	Uncharacterized	Subunit of U3-containing 90S preribosome processome complex involved in production of 18S rRNA and assembly of small ribosomal subunit; overexpression rescues supressor mutant of mcm10; null mutant is viable
JDY510	yeast_chr12_3_40	62076	305254	INV	YLR004C	THI73	inverted	Nonessential	Verified	Putative plasma membrane permease proposed to be involved in carboxylic acid uptake and repressed by thiamine; substrate of Dbf2p/Mob1p kinase; transcription is altered if mitochondrial dysfunction occurs
JDY510	yeast_chr12_3_40	62076	305254	INV	YLR005W	SSL1	inverted	Essential	Verified	Component of the core form of RNA polymerase transcription factor TFIIH, which has both protein kinase and DNA-dependent ATPase/helicase activities and is essential for transcription and nucleotide excision repair; interacts with Tfb4p
JDY510	yeast_chr12_3_40	62076	305254	INV	YLR006C	SSK1	inverted	Nonessential	Verified	Cytoplasmic response regulator, part of a two-component signal transducer that mediates osmosensing via a phosphorelay mechanism; dephosphorylated form is degraded by the ubiquitin-proteasome system; potential Cdc28p substrate
JDY510	yeast_chr12_3_40	62076	305254	INV	YLR007W	NSE1	inverted	Essential	Verified	Essential subunit of the Mms21-Smc5-Smc6 complex; nuclear protein required for DNA repair and growth; has a nonstructural role in the maintenance of chromosomes
JDY510	yeast_chr12_3_40	62076	305254	INV	YLR008C	PAM18, TIM14	inverted	Essential	Verified	Constituent of the import motor (PAM complex) component of the Translocase of the Inner Mitochondrial membrane (TIM23 complex); essential J-protein cochaperone that stimulates Ssc1p ATPase activity to drive import; inhibited by Pam16p
JDY510	yeast_chr12_3_40	62076	305254	INV	YLR009W	RLP24	inverted	Essential	Verified	Essential protein with similarity to Rpl24Ap and Rpl24Bp, associated with pre-60S ribosomal subunits and required for ribosomal large subunit biogenesis
JDY510	yeast_chr12_3_40	62076	305254	INV	YLR010C	TEN1	inverted	Essential	Verified	Protein that regulates telomeric length; protects telomeric ends in a complex with Cdc13p and Stn1p
JDY510	yeast_chr12_3_40	62076	305254	INV	YLR011W	LOT6	inverted	Nonessential	Verified	FMN-dependent NAD(P)H:quinone reductase, may be involved in quinone detoxification; expression elevated at low temperature; sequesters the Cin5p transcription factor in the cytoplasm in complex with the proteasome under reducing conditions
JDY510	yeast_chr12_3_40	62076	305254	INV	YLR012C		inverted	Nonessential	Uncharacterized	Putative protein of unknown function; YLR012C is not an essential gene
JDY510	yeast_chr12_3_40	62076	305254	INV	YLR013W	GAT3	inverted	Nonessential	Verified	Protein containing GATA family zinc finger motifs
JDY510	yeast_chr12_3_40	62076	305254	INV	YLR014C	PPR1	inverted	Nonessential	Verified	Zinc finger transcription factor containing a Zn(2)-Cys(6) binuclear cluster domain, positively regulates transcription of genes involved in uracil biosynthesis; activity may be modulated by interaction with Tup1p
JDY510	yeast_chr12_3_40	62076	305254	INV	YLR015W	BRE2, CPS60	inverted	Nonessential	Verified	Subunit of COMPASS (Set1C) complex, which methylates Lys4 of histone H3 and functions in silencing at telomeres; has a C-terminal Sdc1 Dpy-30 Interaction (SDI) domain that mediates binding to Sdc1p; similar to trithorax-group protein ASH2L
JDY510	yeast_chr12_3_40	62076	305254	INV	YLR016C	PML1	inverted	Nonessential	Verified	Subunit of the RES complex, which is required for nuclear retention of unspliced pre-mRNAs; acts in the same pathway as Pml39p and Mlp1p
JDY510	yeast_chr12_3_40	62076	305254	INV	YLR017W	MEU1	inverted	Nonessential	Verified	Methylthioadenosine phosphorylase (MTAP), catalyzes the initial step in the methionine salvage pathway; affects polyamine biosynthesis through regulation of ornithine decarboxylase (Spe1p) activity; regulates ADH2 gene expression
JDY510	yeast_chr12_3_40	62076	305254	INV	YLR018C	POM34	inverted	Nonessential	Verified	Integral membrane protein of the nuclear pore; has an important role in maintaining the architecture of the pore complex
JDY510	yeast_chr12_3_40	62076	305254	INV	YLR019W	PSR2	inverted	Nonessential	Verified	Functionally redundant Psr1p homolog, a plasma membrane phosphatase involved in the general stress response; required with Psr1p and Whi2p for full activation of STRE-mediated gene expression, possibly through dephosphorylation of Msn2p
JDY510	yeast_chr12_3_40	62076	305254	INV	YLR020C	YEH2	inverted	Nonessential	Verified	Steryl ester hydrolase, catalyzes steryl ester hydrolysis at the plasma membrane; involved in sterol metabolism
JDY510	yeast_chr12_3_40	62076	305254	INV	YLR021W	IRC25, DMP2, PBA3, POC3	inverted	Nonessential	Verified	Component of a heterodimeric Poc4p-Irc25p chaperone involved in assembly of alpha subunits into the 20S proteasome; may regulate formation of proteasome isoforms with alternative subunits under different conditions
JDY510	yeast_chr12_3_40	62076	305254	INV	YLR022C	SDO1	inverted	Essential	Verified	Essential protein involved in 60S ribosome maturation; ortholog of the human protein (SBDS) responsible for autosomal recessive Shwachman-Bodian-Diamond Syndrome; highly conserved across archae and eukaryotes
JDY510	yeast_chr12_3_40	62076	305254	INV	YLR023C	IZH3	inverted	Nonessential	Verified	Membrane protein involved in zinc ion homeostasis, member of the four-protein IZH family, expression induced by zinc deficiency; deletion reduces sensitivity to elevated zinc and shortens lag phase, overexpression reduces Zap1p activity
JDY510	yeast_chr12_3_40	62076	305254	INV	YLR024C	UBR2	inverted	Nonessential	Verified	Cytoplasmic ubiquitin-protein ligase (E3); required for ubiquitylation of Rpn4p; mediates formation of a Mub1p-Ubr2p-Rad6p complex
JDY510	yeast_chr12_3_40	62076	305254	INV	YLR025W	SNF7, DID1, RNS4, VPL5, VPS32	inverted	Nonessential	Verified	One of four subunits of the endosomal sorting complex required for transport III (ESCRT-III); involved in the sorting of transmembrane proteins into the multivesicular body (MVB) pathway; recruited from the cytoplasm to endosomal membranes
JDY510	yeast_chr12_3_40	62076	305254	INV	YLR026C	SED5	inverted	Essential	Verified	cis-Golgi t-SNARE syntaxin required for vesicular transport between the ER and the Golgi complex, binds at least 9 SNARE proteins
JDY510	yeast_chr12_3_40	62076	305254	INV	YLR027C	AAT2, ASP5	inverted	Nonessential	Verified	Cytosolic aspartate aminotransferase, involved in nitrogen metabolism; localizes to peroxisomes in oleate-grown cells
JDY510	yeast_chr12_3_40	62076	305254	INV	YLR028C	ADE16	inverted	Nonessential	Verified	Enzyme of 'de novo' purine biosynthesis containing both 5-aminoimidazole-4-carboxamide ribonucleotide transformylase and inosine monophosphate cyclohydrolase activities, isozyme of Ade17p; ade16 ade17 mutants require adenine and histidine
JDY510	yeast_chr12_3_40	62076	305254	INV	YLR029C	RPL15A, RPL10A	inverted	Essential	Verified	Protein component of the large (60S) ribosomal subunit, nearly identical to Rpl15Bp and has similarity to rat L15 ribosomal protein; binds to 5.8 S rRNA
JDY510	yeast_chr12_3_40	62076	305254	INV	YLR030W		inverted	Nonessential	Uncharacterized	Putative protein of unknown function
JDY510	yeast_chr12_3_40	62076	305254	INV	YLR031W		inverted	Nonessential	Uncharacterized	Putative protein of unknown function
JDY510	yeast_chr12_3_40	62076	305254	INV	YLR032W	RAD5, REV2, SNM2	inverted	Nonessential	Verified	DNA helicase proposed to promote replication fork regression during postreplication repair by template switching; RING finger containing ubiquitin ligase; stimulates the synthesis of free and PCNA-bound polyubiquitin chains by Ubc13p-Mms2p
JDY510	yeast_chr12_3_40	62076	305254	INV	YLR033W	RSC58	inverted	Essential	Verified	Component of the RSC chromatin remodeling complex; RSC functions in transcriptional regulation and elongation, chromosome stability, and establishing sister chromatid cohesion; involved in telomere maintenance
JDY510	yeast_chr12_3_40	62076	305254	INV	YLR034C	SMF3	inverted	Nonessential	Verified	Putative divalent metal ion transporter involved in iron homeostasis; transcriptionally regulated by metal ions; member of the Nramp family of metal transport proteins
JDY510	yeast_chr12_3_40	62076	305254	INV	YLR035C	MLH2	inverted	Nonessential	Verified	Protein involved in the mismatch repair of certain frameshift intermediates and involved in meiotic recombination; forms a complex with Mlh1p
JDY510	yeast_chr12_3_40	62076	305254	INV	YLR036C		inverted	Nonessential	Uncharacterized	Putative protein of unknown function predicted to have transmembrane domains; interacts with HSP90 by yeast two-hybrid analysis; YLR036C is not an essential protein
JDY510	yeast_chr12_3_40	62076	305254	INV	YLR037C	PAU23, DAN2	inverted	Nonessential	Verified	Cell wall mannoprotein with similarity to Tir1p, Tir2p, Tir3p, and Tir4p; member of the seripauperin multigene family encoded mainly in subtelomeric regions; expressed under anaerobic conditions, completely repressed during aerobic growth
JDY510	yeast_chr12_3_40	62076	305254	INV	YLR038C	COX12	inverted	Nonessential	Verified	Subunit VIb of cytochrome c oxidase, which is the terminal member of the mitochondrial inner membrane electron transport chain; required for assembly of cytochrome c oxidase but not required for activity after assembly; phosphorylated
JDY510	yeast_chr12_3_40	62076	305254	INV	YLR039C	RIC1	inverted	fast_growth	Verified	Protein involved in retrograde transport to the cis-Golgi network; forms heterodimer with Rgp1p that acts as a GTP exchange factor for Ypt6p; involved in transcription of rRNA and ribosomal protein genes
JDY510	yeast_chr12_3_40	62076	305254	INV	YLR040C		inverted	Nonessential	Uncharacterized	Putative protein of unknown function; localizes to the cell wall; predicted to be a GPI-attached protein; upregulated by Mcm1p-Alpha1p transcription factor; partially overlaps the dubious ORF YLR041W; YLR040C is not essential
JDY510	yeast_chr12_3_40	62076	305254	INV	YLR041W		inverted	Nonessential	Dubious	Dubious open reading frame unlikely to encode a protein, based on available experimental and comparative sequence data; partially overlaps the uncharacterized ORF YLR040C
JDY510	yeast_chr12_3_40	62076	305254	INV	YLR042C		inverted	fast_growth	Uncharacterized	Protein of unknown function; localizes to the cytoplasm; YLL042C is not an essential gene
JDY510	yeast_chr12_3_40	62076	305254	INV	YLR043C	TRX1, LMA1	inverted	Nonessential	Verified	Cytoplasmic thioredoxin isoenzyme of the thioredoxin system which protects cells against oxidative and reductive stress, forms LMA1 complex with Pbi2p, acts as a cofactor for Tsa1p, required for ER-Golgi transport and vacuole inheritance
JDY510	yeast_chr12_3_40	62076	305254	INV	YLR044C	PDC1	inverted	fast_growth	Verified	Major of three pyruvate decarboxylase isozymes, key enzyme in alcoholic fermentation, decarboxylates pyruvate to acetaldehyde; subject to glucose-, ethanol-, and autoregulation; involved in amino acid catabolism
JDY510	yeast_chr12_3_40	62076	305254	INV	YLR045C	STU2	inverted	Essential	Verified	Microtubule-associated protein (MAP) of the XMAP215/Dis1 family; regulates microtubule dynamics during spindle orientation and metaphase chromosome alignment; interacts with spindle pole body component Spc72p
JDY510	yeast_chr12_3_40	62076	305254	INV	YLR046C	RLA1	inverted	fast_growth	Uncharacterized	Putative membrane protein; member of the fungal lipid-translocating exporter (LTE) family of proteins; transcription is activated by paralogous transcription factors Yrm1p and Yrr1p along with genes involved in multidrug resistance
JDY510	yeast_chr12_3_40	62076	305254	INV	YLR047C	FRE8	inverted	fast_growth	Verified	Protein with sequence similarity to iron/copper reductases, involved in iron homeostasis; deletion mutant has iron deficiency/accumulation growth defects; expression increased in the absence of copper-responsive transcription factor Mac1p
JDY510	yeast_chr12_3_40	62076	305254	INV	YLR048W	RPS0B, NAB1B, YST2	inverted	Nonessential	Verified	Protein component of the small (40S) ribosomal subunit, nearly identical to Rps0Ap; required for maturation of 18S rRNA along with Rps0Ap; deletion of either RPS0 gene reduces growth rate, deletion of both genes is lethal
JDY510	yeast_chr12_3_40	62076	305254	INV	YLR049C		inverted	fast_growth	Uncharacterized	Putative protein of unknown function
JDY510	yeast_chr12_3_40	62076	305254	INV	YLR050C		inverted	Nonessential	Uncharacterized	Putative protein of unknown function; green fluorescent protein (GFP)-fusion protein localizes to the endoplasmic reticulum; YLR050C is not an essential gene
JDY510	yeast_chr12_3_40	62076	305254	INV	YLR051C	FCF2	inverted	Essential	Verified	Essential nucleolar protein involved in the early steps of 35S rRNA processing; interacts with Faf1p; member of a transcriptionally co-regulated set of genes called the RRB regulon
JDY510	yeast_chr12_3_40	62076	305254	INV	YLR052W	IES3	inverted	fast_growth	Verified	Subunit of the INO80 chromatin remodeling complex
JDY510	yeast_chr12_3_40	62076	305254	INV	YLR053C		inverted	fast_growth	Uncharacterized	Putative protein of unknown function
JDY510	yeast_chr12_3_40	62076	305254	INV	YLR054C	OSW2	inverted	Nonessential	Verified	Protein of unknown function proposed to be involved in the assembly of the spore wall
JDY510	yeast_chr12_3_40	62076	305254	INV	YLR055C	SPT8	inverted	Nonessential	Verified	Subunit of the SAGA transcriptional regulatory complex but not present in SAGA-like complex SLIK/SALSA, required for SAGA-mediated inhibition at some promoters
JDY510	yeast_chr12_3_40	62076	305254	INV	YLR056W	ERG3, PSO6, SYR1	inverted	fast_growth	Verified	C-5 sterol desaturase, catalyzes the introduction of a C-5(6) double bond into episterol, a precursor in ergosterol biosynthesis; mutants are viable, but cannot grow on non-fermentable carbon sources
JDY510	yeast_chr12_3_40	62076	305254	INV	YLR057W		inverted	Nonessential	Uncharacterized	Putative protein of unknown function; YLR050W is not an essential gene
JDY510	yeast_chr12_3_40	62076	305254	INV	YLR058C	SHM2, SHMT2	inverted	Nonessential	Verified	Cytosolic serine hydroxymethyltransferase, converts serine to glycine plus 5, 10 methylenetetrahydrofolate; major isoform involved in generating precursors for purine, pyrimidine, amino acid, and lipid biosynthesis
JDY510	yeast_chr12_3_40	62076	305254	INV	YLR059C	REX2, YNT20	inverted	Nonessential	Verified	3'-5' RNA exonuclease; involved in 3'-end processing of U4 and U5 snRNAs, 5S and 5.8S rRNAs, and RNase P and RNase MRP RNA; localized to mitochondria and null suppresses escape of mtDNA to nucleus in yme1 yme2 mutants; RNase D exonuclease
JDY510	yeast_chr12_3_40	62076	305254	INV	YLR060W	FRS1	inverted	Essential	Verified	Beta subunit of cytoplasmic phenylalanyl-tRNA synthetase, forms a tetramer with Frs2p to generate active enzyme; able to hydrolyze mis-aminoacylated tRNA-Phe, which could contribute to translational quality control
JDY510	yeast_chr12_3_40	62076	305254	INV	YLR061W	RPL22A	inverted	fast_growth	Verified	Protein component of the large (60S) ribosomal subunit, has similarity to Rpl22Bp and to rat L22 ribosomal protein
JDY510	yeast_chr12_3_40	62076	305254	INV	YLR062C	BUD28	inverted	fast_growth	Dubious	Dubious open reading frame, unlikely to encode a protein; not conserved in closely related Saccharomyces species; 98% of ORF overlaps the verified gene RPL22A; diploid mutant displays a weak budding pattern phenotype in a systematic assay
JDY510	yeast_chr12_3_40	62076	305254	INV	YLR063W		inverted	Nonessential	Uncharacterized	Putative S-adenosylmethionine-dependent methyltransferase; green fluorescent protein (GFP)-fusion protein localizes to the cytoplasm; YLR063W is not an essential gene
JDY510	yeast_chr12_3_40	62076	305254	INV	YLR064W	PER33	inverted	Nonessential	Verified	Putative protein of unknown function; localizes to the endoplasmic reticulum with some nuclear pore complex association; highly conserved across species, orthologous to human TMEM33 and paralogous to Per33p; YLR064W is not an essential gene
JDY510	yeast_chr12_3_40	62076	305254	INV	YLR065C		inverted	Nonessential	Uncharacterized	Putative protein of unknown function; YLR065C is not an essential gene
JDY510	yeast_chr12_3_40	62076	305254	INV	YLR066W	SPC3	inverted	Essential	Verified	Subunit of signal peptidase complex (Spc1p, Spc2p, Spc3p, Sec11p), which catalyzes cleavage of N-terminal signal sequences of proteins targeted to the secretory pathway; homologous to mammalian SPC22/23
JDY510	yeast_chr12_3_40	62076	305254	INV	YLR067C	PET309	inverted	fast_growth	Verified	Specific translational activator for the COX1 mRNA, also influences stability of intron-containing COX1 primary transcripts; localizes to the mitochondrial inner membrane; contains seven pentatricopeptide repeats (PPRs)
JDY510	yeast_chr12_3_40	62076	305254	INV	YLR068W	FYV7	inverted	fast_growth	Verified	Essential protein required for maturation of 18S rRNA; required for survival upon exposure to K1 killer toxin
JDY510	yeast_chr12_3_40	62076	305254	INV	YLR069C	MEF1	inverted	fast_growth	Verified	Mitochondrial elongation factor involved in translational elongation
JDY510	yeast_chr12_3_40	62076	305254	INV	YLR070C	XYL2	inverted	Nonessential	Verified	Xylitol dehydrogenase, converts xylitol to D-xylulose; expression induced by xylose, even though this pentose sugar is not well utilized by S. cerevisiae; null mutant has cell wall defect
JDY510	yeast_chr12_3_40	62076	305254	INV	YLR071C	RGR1, MED14	inverted	Essential	Verified	Subunit of the RNA polymerase II mediator complex; associates with core polymerase subunits to form the RNA polymerase II holoenzyme; required for glucose repression, HO repression, RME1 repression and sporulation
JDY510	yeast_chr12_3_40	62076	305254	INV	YLR072W		inverted	Nonessential	Uncharacterized	Protein of unknown function; green fluorescent protein (GFP)-fusion protein localizes to the cytoplasm in a punctate pattern; YLR072W is not an esssential gene
JDY510	yeast_chr12_3_40	62076	305254	INV	YLR073C	RFU1	inverted	Nonessential	Verified	Protein that inhibits Doa4p deubiquitinating activity; contributes to ubiquitin homeostasis by regulating the conversion of free ubiquitin chains to ubiquitin monomers by Doa4p; GFP-fusion protein localizes to endosomes
JDY510	yeast_chr12_3_40	62076	305254	INV	YLR074C	BUD20	inverted	fast_growth	Verified	Protein involved in bud-site selection; diploid mutants display a random budding pattern instead of the wild-type bipolar pattern
JDY510	yeast_chr12_3_40	62076	305254	INV	YLR075W	RPL10, GRC5, QSR1	inverted	Essential	Verified	Protein component of the large (60S) ribosomal subunit, responsible for joining the 40S and 60S subunits; regulates translation initiation; has similarity to rat L10 ribosomal protein and to members of the QM gene family
JDY510	yeast_chr12_3_40	62076	305254	INV	YLR076C		inverted	Essential	Dubious	Dubious open reading frame unlikely to encode a protein, based on available experimental and comparative sequence data; partially overlaps the essential gene RPL10 which encodes the ribosomal protein L10
JDY510	yeast_chr12_3_40	62076	305254	INV	YLR077W	FMP25, BCA1	inverted	Nonessential	Verified	Mitochondrial inner membrane protein required for an early step in assembly of respiratory complex III (cytochrome bc1 complex); mRNA is targeted to mitochondria
JDY510	yeast_chr12_3_40	62076	305254	INV	YLR078C	BOS1, SEC32	inverted	Essential	Verified	v-SNARE (vesicle specific SNAP receptor), localized to the endoplasmic reticulum membrane and necessary for vesicular transport from the ER to the Golgi
JDY510	yeast_chr12_3_40	62076	305254	INV	YLR079W	SIC1, SDB25	inverted	fast_growth	Verified	Inhibitor of Cdc28-Clb kinase complexes that controls G1/S phase transition, preventing premature S phase and ensuring genomic integrity; phosphorylation targets Sic1p for SCF(CDC4)-dependent turnover; functional homolog of mammalian Kip1
JDY510	yeast_chr12_3_40	62076	305254	INV	YLR080W	EMP46	inverted	Nonessential	Verified	Integral membrane component of endoplasmic reticulum-derived COPII-coated vesicles, which function in ER to Golgi transport
JDY510	yeast_chr12_3_40	62076	305254	INV	YLR081W	GAL2	inverted	Nonessential	Verified	Galactose permease, required for utilization of galactose; also able to transport glucose
JDY510	yeast_chr12_3_40	62076	305254	INV	YLR082C	SRL2	inverted	Nonessential	Verified	Protein of unknown function; overexpression suppresses the lethality caused by a rad53 null mutation
JDY510	yeast_chr12_3_40	62076	305254	INV	YLR083C	EMP70, TMN1, p24a	inverted	Nonessential	Verified	Protein with a role in cellular adhesion, filamentous growth, and endosome-to-vacuole sorting; similar to Tmn2p and Tmn3p; member of Transmembrane Nine family of proteins with 9 transmembrane segments
JDY510	yeast_chr12_3_40	62076	305254	INV	YLR084C	RAX2	inverted	Nonessential	Verified	N-glycosylated protein involved in the maintenance of bud site selection during bipolar budding; localization requires Rax1p; RAX2 mRNA stability is regulated by Mpt5p
JDY510	yeast_chr12_3_40	62076	305254	INV	YLR085C	ARP6	inverted	Nonessential	Verified	Actin-related protein that binds nucleosomes; a component of the SWR1 complex, which exchanges histone variant H2AZ (Htz1p) for chromatin-bound histone H2A
JDY510	yeast_chr12_3_40	62076	305254	INV	YLR086W	SMC4	inverted	Essential	Verified	Subunit of the condensin complex; reorganizes chromosomes during cell division; forms a complex with Smc2p that has ATP-hydrolyzing and DNA-binding activity; required for tRNA gene clustering at the nucleolus; potential Cdc28p substrate
JDY510	yeast_chr12_3_40	62076	305254	INV	YLR087C	CSF1	inverted	fast_growth	Verified	Protein required for fermentation at low temperature; the authentic, non-tagged protein is detected in highly purified mitochondria in high-throughput studies
JDY510	yeast_chr12_3_40	62076	305254	INV	YLR088W	GAA1, END2	inverted	Essential	Verified	Subunit of the GPI (glycosylphosphatidylinositol):protein transamidase complex, removes the GPI-anchoring signal and attaches GPI to proteins in the ER
JDY510	yeast_chr12_3_40	62076	305254	INV	YLR089C	ALT1	inverted	Nonessential	Uncharacterized	Alanine transaminase (glutamic pyruvic transaminase); involved in alanine biosynthetic and catabolic processes; the authentic, non-tagged protein is detected in highly purified mitochondria in high-throughput studies
JDY510	yeast_chr12_3_40	62076	305254	INV	YLR090W	XDJ1	inverted	Nonessential	Verified	Putative chaperone, homolog of E. coli DnaJ, closely related to Ydj1p; the authentic, non-tagged protein is detected in highly purified mitochondria in high-throughput studies
JDY510	yeast_chr12_3_40	62076	305254	INV	YLR091W	GEP5, RRG5	CDS-CDS	fast_growth	Verified	Protein of unknown function, required for mitochondrial genome maintenance; detected in highly purified mitochondria in high-throughput studies; null mutant has decreased levels of cardiolipin and phosphatidylethanolamine
JDY510	yeast_chr12_3_40	253119	381122	INV	YLR068W	FYV7	CDS-CDS	fast_growth	Verified	Essential protein required for maturation of 18S rRNA; required for survival upon exposure to K1 killer toxin
JDY510	yeast_chr12_3_40	253119	381122	INV	YLR069C	MEF1	inverted	fast_growth	Verified	Mitochondrial elongation factor involved in translational elongation
JDY510	yeast_chr12_3_40	253119	381122	INV	YLR070C	XYL2	inverted	Nonessential	Verified	Xylitol dehydrogenase, converts xylitol to D-xylulose; expression induced by xylose, even though this pentose sugar is not well utilized by S. cerevisiae; null mutant has cell wall defect
JDY510	yeast_chr12_3_40	253119	381122	INV	YLR071C	RGR1, MED14	inverted	Essential	Verified	Subunit of the RNA polymerase II mediator complex; associates with core polymerase subunits to form the RNA polymerase II holoenzyme; required for glucose repression, HO repression, RME1 repression and sporulation
JDY510	yeast_chr12_3_40	253119	381122	INV	YLR072W		inverted	Nonessential	Uncharacterized	Protein of unknown function; green fluorescent protein (GFP)-fusion protein localizes to the cytoplasm in a punctate pattern; YLR072W is not an esssential gene
JDY510	yeast_chr12_3_40	253119	381122	INV	YLR073C	RFU1	inverted	Nonessential	Verified	Protein that inhibits Doa4p deubiquitinating activity; contributes to ubiquitin homeostasis by regulating the conversion of free ubiquitin chains to ubiquitin monomers by Doa4p; GFP-fusion protein localizes to endosomes
JDY510	yeast_chr12_3_40	253119	381122	INV	YLR074C	BUD20	inverted	fast_growth	Verified	Protein involved in bud-site selection; diploid mutants display a random budding pattern instead of the wild-type bipolar pattern
JDY510	yeast_chr12_3_40	253119	381122	INV	YLR075W	RPL10, GRC5, QSR1	inverted	Essential	Verified	Protein component of the large (60S) ribosomal subunit, responsible for joining the 40S and 60S subunits; regulates translation initiation; has similarity to rat L10 ribosomal protein and to members of the QM gene family
JDY510	yeast_chr12_3_40	253119	381122	INV	YLR076C		inverted	Essential	Dubious	Dubious open reading frame unlikely to encode a protein, based on available experimental and comparative sequence data; partially overlaps the essential gene RPL10 which encodes the ribosomal protein L10
JDY510	yeast_chr12_3_40	253119	381122	INV	YLR077W	FMP25, BCA1	inverted	Nonessential	Verified	Mitochondrial inner membrane protein required for an early step in assembly of respiratory complex III (cytochrome bc1 complex); mRNA is targeted to mitochondria
JDY510	yeast_chr12_3_40	253119	381122	INV	YLR078C	BOS1, SEC32	inverted	Essential	Verified	v-SNARE (vesicle specific SNAP receptor), localized to the endoplasmic reticulum membrane and necessary for vesicular transport from the ER to the Golgi
JDY510	yeast_chr12_3_40	253119	381122	INV	YLR079W	SIC1, SDB25	inverted	fast_growth	Verified	Inhibitor of Cdc28-Clb kinase complexes that controls G1/S phase transition, preventing premature S phase and ensuring genomic integrity; phosphorylation targets Sic1p for SCF(CDC4)-dependent turnover; functional homolog of mammalian Kip1
JDY510	yeast_chr12_3_40	253119	381122	INV	YLR080W	EMP46	inverted	Nonessential	Verified	Integral membrane component of endoplasmic reticulum-derived COPII-coated vesicles, which function in ER to Golgi transport
JDY510	yeast_chr12_3_40	253119	381122	INV	YLR081W	GAL2	inverted	Nonessential	Verified	Galactose permease, required for utilization of galactose; also able to transport glucose
JDY510	yeast_chr12_3_40	253119	381122	INV	YLR082C	SRL2	inverted	Nonessential	Verified	Protein of unknown function; overexpression suppresses the lethality caused by a rad53 null mutation
JDY510	yeast_chr12_3_40	253119	381122	INV	YLR083C	EMP70, TMN1, p24a	inverted	Nonessential	Verified	Protein with a role in cellular adhesion, filamentous growth, and endosome-to-vacuole sorting; similar to Tmn2p and Tmn3p; member of Transmembrane Nine family of proteins with 9 transmembrane segments
JDY510	yeast_chr12_3_40	253119	381122	INV	YLR084C	RAX2	inverted	Nonessential	Verified	N-glycosylated protein involved in the maintenance of bud site selection during bipolar budding; localization requires Rax1p; RAX2 mRNA stability is regulated by Mpt5p
JDY510	yeast_chr12_3_40	253119	381122	INV	YLR085C	ARP6	inverted	Nonessential	Verified	Actin-related protein that binds nucleosomes; a component of the SWR1 complex, which exchanges histone variant H2AZ (Htz1p) for chromatin-bound histone H2A
JDY510	yeast_chr12_3_40	253119	381122	INV	YLR086W	SMC4	inverted	Essential	Verified	Subunit of the condensin complex; reorganizes chromosomes during cell division; forms a complex with Smc2p that has ATP-hydrolyzing and DNA-binding activity; required for tRNA gene clustering at the nucleolus; potential Cdc28p substrate
JDY510	yeast_chr12_3_40	253119	381122	INV	YLR087C	CSF1	inverted	fast_growth	Verified	Protein required for fermentation at low temperature; the authentic, non-tagged protein is detected in highly purified mitochondria in high-throughput studies
JDY510	yeast_chr12_3_40	253119	381122	INV	YLR088W	GAA1, END2	inverted	Essential	Verified	Subunit of the GPI (glycosylphosphatidylinositol):protein transamidase complex, removes the GPI-anchoring signal and attaches GPI to proteins in the ER
JDY510	yeast_chr12_3_40	253119	381122	INV	YLR089C	ALT1	inverted	Nonessential	Uncharacterized	Alanine transaminase (glutamic pyruvic transaminase); involved in alanine biosynthetic and catabolic processes; the authentic, non-tagged protein is detected in highly purified mitochondria in high-throughput studies
JDY510	yeast_chr12_3_40	253119	381122	INV	YLR090W	XDJ1	inverted	Nonessential	Verified	Putative chaperone, homolog of E. coli DnaJ, closely related to Ydj1p; the authentic, non-tagged protein is detected in highly purified mitochondria in high-throughput studies
JDY510	yeast_chr12_3_40	253119	381122	INV	YLR091W	GEP5, RRG5	inverted	fast_growth	Verified	Protein of unknown function, required for mitochondrial genome maintenance; detected in highly purified mitochondria in high-throughput studies; null mutant has decreased levels of cardiolipin and phosphatidylethanolamine
JDY510	yeast_chr12_3_40	253119	381122	INV	YLR092W	SUL2	inverted	Nonessential	Verified	High affinity sulfate permease; sulfate uptake is mediated by specific sulfate transporters Sul1p and Sul2p, which control the concentration of endogenous activated sulfate intermediates
JDY510	yeast_chr12_3_40	253119	381122	INV	YLR093C	NYV1, MAM2	inverted	Nonessential	Verified	v-SNARE component of the vacuolar SNARE complex involved in vesicle fusion; inhibits ATP-dependent Ca(2+) transport activity of Pmc1p in the vacuolar membrane
JDY510	yeast_chr12_3_40	253119	381122	INV	YLR094C	GIS3	inverted	Nonessential	Verified	Protein of unknown function
JDY510	yeast_chr12_3_40	253119	381122	INV	YLR095C	IOC2	inverted	Nonessential	Verified	Member of a complex (Isw1b) with Isw1p and Ioc4p that exhibits nucleosome-stimulated ATPase activity and acts within coding regions to coordinate transcription elongation with termination and processing, contains a PHD finger motif
JDY510	yeast_chr12_3_40	253119	381122	INV	YLR096W	KIN2	inverted	Nonessential	Verified	Serine/threonine protein kinase involved in regulation of exocytosis; localizes to the cytoplasmic face of the plasma membrane; closely related to Kin1p
JDY510	yeast_chr12_3_40	253119	381122	INV	YLR097C	HRT3	inverted	Nonessential	Verified	Putative SCF-ubiquitin ligase F-box protein, based on both genetic and physical interactions and sequence similarity; identified in association with Cdc53p, Skp1p and Ubi4 in large and small-scale studies
JDY510	yeast_chr12_3_40	253119	381122	INV	YLR098C	CHA4, SIL2, SIL3	inverted	Nonessential	Verified	DNA binding transcriptional activator, mediates serine/threonine activation of the catabolic L-serine (L-threonine) deaminase (CHA1); Zinc-finger protein with Zn[2]-Cys[6] fungal-type binuclear cluster domain
JDY510	yeast_chr12_3_40	253119	381122	INV	YLR099C	ICT1	inverted	Nonessential	Verified	Lysophosphatidic acid acyltransferase, responsible for enhanced phospholipid synthesis during organic solvent stress; null displays increased sensitivity to Calcofluor white; highly expressed during organic solvent stress
JDY510	yeast_chr12_3_40	253119	381122	INV	YLR099W-A		inverted	Nonessential	Uncharacterized	Putative protein of unknown function
JDY510	yeast_chr12_3_40	253119	381122	INV	YLR100W	ERG27	inverted	Essential	Verified	3-keto sterol reductase, catalyzes the last of three steps required to remove two C-4 methyl groups from an intermediate in ergosterol biosynthesis; mutants are sterol auxotrophs
JDY510	yeast_chr12_3_40	253119	381122	INV	YLR101C		inverted	Essential	Dubious	Dubious open reading frame unlikely to encode a protein, based on available experimental and comparative sequence data; partially overlaps the verified, essential ORF ERG27/YLR100W
JDY510	yeast_chr12_3_40	253119	381122	INV	YLR102C	APC9	inverted	Nonessential	Verified	Subunit of the Anaphase-Promoting Complex/Cyclosome (APC/C), which is a ubiquitin-protein ligase required for degradation of anaphase inhibitors, including mitotic cyclins, during the metaphase/anaphase transition
JDY510	yeast_chr12_3_40	253119	381122	INV	YLR103C	CDC45, SLD4	inverted	Essential	Verified	DNA replication initiation factor; recruited to MCM pre-RC complexes at replication origins; promotes release of MCM from Mcm10p, recruits elongation machinery; mutants in human homolog may cause velocardiofacial and DiGeorge syndromes
JDY510	yeast_chr12_3_40	253119	381122	INV	YLR104W	LCL2	inverted	Nonessential	Uncharacterized	Putative protein of unknown function; mutant is deficient in amounts of cell wall mannosylphosphate and has long chronological lifespan; genetic interactions suggest a role in ER-associated protein degradation (ERAD)
JDY510	yeast_chr12_3_40	253119	381122	INV	YLR105C	SEN2	inverted	Essential	Verified	Subunit of the tRNA splicing endonuclease, which is composed of Sen2p, Sen15p, Sen34p, and Sen54p; Sen2p contains the active site for tRNA 5' splice site cleavage and has similarity to Sen34p and to Archaeal tRNA splicing endonuclease
JDY510	yeast_chr12_3_40	253119	381122	INV	YLR106C	MDN1, REA1	inverted	Essential	Verified	Huge dynein-related AAA-type ATPase (midasin), forms extended pre-60S particle with the Rix1 complex (Rix1p-Ipi1p-Ipi3p); acts in removal of ribosomal biogenesis factors at successive steps of pre-60S assembly and export from nucleus
JDY510	yeast_chr12_3_40	253119	381122	INV	YLR107W	REX3	inverted	Nonessential	Verified	RNA exonuclease; required for maturation of the RNA component of RNase MRP; functions redundantly with Rnh70p and Rex2p in processing of U5 snRNA and RNase P RNA; member of RNase D family of exonucleases
JDY510	yeast_chr12_3_40	253119	381122	INV	YLR108C		inverted	Nonessential	Uncharacterized	Protein of unknown function; green fluorescent protein (GFP)-fusion protein localizes to the nucleus; YLR108C is not an esssential gene
JDY510	yeast_chr12_3_40	253119	381122	INV	YLR109W	AHP1	inverted	Nonessential	Verified	Thiol-specific peroxiredoxin, reduces hydroperoxides to protect against oxidative damage; function in vivo requires covalent conjugation to Urm1p
JDY510	yeast_chr12_3_40	253119	381122	INV	YLR110C	CCW12	inverted	Nonessential	Verified	Cell wall mannoprotein with a role in maintenance of newly synthesized areas of cell wall; localizes to periphery of small buds, septum region of larger buds, and shmoo tip
JDY510	yeast_chr12_3_40	253119	381122	INV	YLR111W		inverted	Nonessential	Dubious	Dubious open reading frame unlikely to encode a protein, based on available experimental and comparative sequence data
JDY510	yeast_chr12_3_40	253119	381122	INV	YLR112W		inverted	Nonessential	Dubious	Dubious open reading frame unlikely to encode a protein, based on available experimental and comparative sequence data
JDY510	yeast_chr12_3_40	253119	381122	INV	YLR113W	HOG1, SSK3	inverted	Nonessential	Verified	Mitogen-activated protein kinase involved in osmoregulation via three independent osmosensors; mediates the recruitment and activation of RNA Pol II at Hot1p-dependent promoters; localization regulated by Ptp2p and Ptp3p
JDY510	yeast_chr12_3_40	253119	381122	INV	YLR114C	AVL9	inverted	Nonessential	Verified	Conserved protein involved in exocytic transport from the Golgi; mutation is synthetically lethal with apl2 vps1 double mutation; member of a protein superfamily with orthologs in diverse organisms
JDY510	yeast_chr12_3_40	253119	381122	INV	YLR115W	CFT2, YDH1	inverted	Essential	Verified	Subunit of the mRNA cleavage and polyadenlylation factor (CPF); required for pre-mRNA cleavage, polyadenylation and poly(A) site recognition, 43% similarity with the mammalian CPSF-100 protein.
JDY510	yeast_chr12_3_40	253119	381122	INV	YLR116W	MSL5	inverted	Essential	Verified	Component of the commitment complex, which defines the first step in the splicing pathway; essential protein that interacts with Mud2p and Prp40p, forming a bridge between the intron ends; also involved in nuclear retention of pre-mRNA
JDY510	yeast_chr12_3_40	253119	381122	INV	YLR117C	CLF1, NTC77, SYF3	inverted	Essential	Verified	Member of the NineTeen Complex (NTC) that contains Prp19p and stabilizes U6 snRNA in catalytic forms of the spliceosome containing U2, U5, and U6 snRNAs; homolog of Drosophila crooked neck protein; interacts with U1 snRNP proteins
JDY510	yeast_chr12_3_40	253119	381122	INV	YLR118C	APT1	inverted	Nonessential	Verified	Acyl-protein thioesterase responsible for depalmitoylation of Gpa1p; green fluorescent protein (GFP)-fusion protein localizes to both the cytoplasm and nucleus and is induced in response to the DNA-damaging agent MMS
JDY510	yeast_chr12_3_40	253119	381122	INV	YLR119W	SRN2, SRN10, VPL16, VPS37	inverted	Nonessential	Verified	Component of the ESCRT-I complex, which is involved in ubiquitin-dependent sorting of proteins into the endosome; suppressor of rna1-1 mutation; may be involved in RNA export from nucleus
JDY510	yeast_chr12_3_40	253119	381122	INV	YLR120C	YPS1, YAP3	inverted	Nonessential	Verified	Aspartic protease, member of the yapsin family of proteases involved in cell wall growth and maintenance; attached to the plasma membrane via a glycosylphosphatidylinositol (GPI) anchor
JDY510	yeast_chr12_3_40	253119	381122	INV	YLR120W-A		inverted	Nonessential	Dubious	Dubious open reading frame unlikely to encode a protein, based on experimental and comparative sequence data; partially overlaps the verified ORF YLR121C
JDY510	yeast_chr12_3_40	253119	381122	INV	YLR121C	YPS3, YPS4	inverted	Nonessential	Verified	Aspartic protease, member of the yapsin family of proteases involved in cell wall growth and maintenance; attached to the plasma membrane via a glycosylphosphatidylinositol (GPI) anchor
JDY510	yeast_chr12_3_40	253119	381122	INV	YLR122C		inverted	Nonessential	Dubious	Dubious open reading frame unlikely to encode a protein, based on available experimental and comparative sequence data; partially overlaps the dubious ORF YLR123C
JDY510	yeast_chr12_3_40	253119	381122	INV	YLR123C		inverted	Nonessential	Dubious	Dubious open reading frame unlikely to encode a protein, based on available experimental and comparative sequence data; partially overlaps the dubious ORF YLR122C; contains characteristic aminoacyl-tRNA motif
JDY510	yeast_chr12_3_40	253119	381122	INV	YLR124W		inverted	Nonessential	Dubious	Dubious open reading frame unlikely to encode a protein, based on available experimental and comparative sequence data
JDY510	yeast_chr12_3_40	253119	381122	INV	YLR125W		inverted	Nonessential	Uncharacterized	Putative protein of unknown function; mutant has decreased Ty3 transposition; YLR125W is not an essential gene
JDY510	yeast_chr12_3_40	253119	381122	INV	YLR126C		inverted	Nonessential	Uncharacterized	Putative protein of unknown function with similarity to glutamine amidotransferase proteins; has Aft1p-binding motif in the promoter; may be involved in copper and iron homeostasis; YLR126C is not an essential protein
JDY510	yeast_chr12_3_40	253119	381122	INV	YLR127C	APC2, RSI1, TID2	inverted	Essential	Verified	Subunit of the Anaphase-Promoting Complex/Cyclosome (APC/C), which is a ubiquitin-protein ligase required for degradation of anaphase inhibitors, including mitotic cyclins, during the metaphase/anaphase transition; similar to cullin Cdc53p
JDY510	yeast_chr12_3_40	253119	381122	INV	YLR128W	DCN1	CDS-CDS	Nonessential	Verified	Scaffold-type E3 ligase required for cullin neddylation and ubiquitin ligase activation; contains a ubiquitin-binding domain (UBA) for ubiquitin and Nedd8 (Rub1p) interaction and a PONY domain involved in cullin binding and neddylation
JDY510	yeast_chr12_3_40	408578	409157	INV	YLR142W	PUT1	CDS-NC	Nonessential	Verified	Proline oxidase, nuclear-encoded mitochondrial protein involved in utilization of proline as sole nitrogen source; PUT1 transcription is induced by Put3p in the presence of proline and the absence of a preferred nitrogen source
JDY510	yeast_chr12_3_40	403462	408611	INV	YLR139C	SLS1	CDS-NON_Native_UTR	fast_growth	Verified	Mitochondrial membrane protein that coordinates expression of mitochondrially-encoded genes; may facilitate delivery of mRNA to membrane-bound translation machinery
JDY510	yeast_chr12_3_40	403462	408611	INV	YLR140W		inverted	Essential	Dubious	Dubious open reading frame unlikely to encode a functional protein; overlaps essential RRN5 gene which encodes a member of the UAF transcription factor involved in transcription of rDNA by RNA polymerase I
JDY510	yeast_chr12_3_40	403462	408611	INV	YLR141W	RRN5	inverted	Essential	Verified	Protein involved in transcription of rDNA by RNA polymerase I; transcription factor, member of UAF (upstream activation factor) family along with Rrn9p and Rrn10p
JDY510	yeast_chr12_3_40	403462	408611	INV	YLR142W	PUT1	CDS-NON_Native_UTR	Nonessential	Verified	Proline oxidase, nuclear-encoded mitochondrial protein involved in utilization of proline as sole nitrogen source; PUT1 transcription is induced by Put3p in the presence of proline and the absence of a preferred nitrogen source
JDY510	yeast_chr12_3_40	588725	596200	INV	YLR247C	IRC20	CDS-NON_Native_UTR	Nonessential	Verified	Putative helicase; localizes to the mitochondrion and the nucleus; YLR247C is not an essential gene; null mutant displays increased levels of spontaneous Rad52p foci
JDY510	yeast_chr12_3_40	588725	596200	INV	YLR248W	RCK2, CLK1, CMK3	CDS-NON_Native_UTR	Nonessential	Verified	Protein kinase involved in the response to oxidative and osmotic stress; identified as suppressor of S. pombe cell cycle checkpoint mutations; similar to CaM (calmodulin) kinases
JDY510	yeast_chr12_3_40	810479	812954	INV	YLR368W	MDM30, DSG1	CDS-NON_Native_UTR	Nonessential	Verified	F-box protein; associates with mitochondria and has a role in mitochondrial fusion; stimulates nuclear export of specific mRNAs; promotes ubiquitin-mediated degradation of Gal4p in some strains
JDY510	yeast_chr12_3_40	810479	812954	INV	YLR369W	SSQ1, SSC2, SSH1	inverted	fast_growth	Verified	Mitochondrial hsp70-type molecular chaperone, required for assembly of iron/sulfur clusters into proteins at a step after cluster synthesis, and for maturation of Yfh1p, which is a homolog of human frataxin implicated in Friedreich's ataxia
JDY510	yeast_chr12_3_40	810479	812954	INV	YLR370C	ARC18	CDS-NON_Native_UTR	fast_growth	Verified	Subunit of the ARP2/3 complex, which is required for the motility and integrity of cortical actin patches
JDY510	yeast_chr12_3_40	818029	819703	INV	YLR371W	ROM2	CDS-CDS	fast_growth	Verified	GDP/GTP exchange protein (GEP) for Rho1p and Rho2p; mutations are synthetically lethal with mutations in rom1, which also encodes a GEP
JDY510	yeast_chr12_3_40	818029	819703	INV	YLR372W	SUR4, APA1, ELO3, SRE1, VBM1	CDS-CDS	fast_growth	Verified	Elongase, involved in fatty acid and sphingolipid biosynthesis; synthesizes very long chain 20-26-carbon fatty acids from C18-CoA primers; involved in regulation of sphingolipid biosynthesis
