# Supplementary material for: Identifying and characterizing SCRaMbLEd synthetic yeast using ReSCuES
Source: Nat Commun. 2018 May 22;9:1930. doi: 10.1038/s41467-017-00806-y (PMC5964233; doi:10.1038/s41467-017-00806-y)
Supplement: Supplementary file 6 — Supplementary Data 3 [file 41467_2017_806_MOESM6_ESM.xlsx]

## Sheet: Sheet1
Primer Name	Sequence
ReSCuES HO F	ATGCTTTCTGAAAACACGACTATTCTGATGGCTAACGGTGTGTAAAACGACGGCCAGTG
ReSCuES HO R	ACCTGCGTTGTTACCACAACTCTTATGAGGCCCGCGGACAGCCAGGAAACAGCTATGACC
YLR162W R	GCTCATACTAACGAAGACGAACCAAAAG
YLR161W F	CACACCTAACTATTTCATAACTTCGTATAA
PAU23 VF	ATCCGTTCGTAAAGCAATCC
JDY509 VF1	TTCGATCCAGTCTAGGGGAC
JDY509 VF2	TTGCTTAATAGCCGCTGGG
JDY509 VF3	AAGCTGTTCAGCGCCGAGCC
JDY509 VF4	AAAAGTTCATTGTTTTCCCC
BNA5 F	GTAAGTAATACACGGGCCCAG
YLR230W F	AAGAATCGCGTCTATCATCGATC
JDY510 VF1	AGAGTGCTGCTGTTAAGTCG
JDY510 VR4	AGTTGATAATAAGCCTGACGAC
JDY510 VF4	ACTAACGCCTTTTCAGGGAG
JDY510 VF2	AATTCGTTGCGTCCTTGCTG
JDY510 VR1	AATGGGAAAAACACCAAGCC
JDY510 VF3	AGCAATGGGTCACTAGATTCC
JDY510 VR3	AACTAGAAGTAAGCTTGAAGCG
JDY491 S1	ACAGAGCAAACCAATACTTCTGG
GAT3 VF	AAAGAATCTCCGTTGAATCG
Ni A	AGCCGTTAGAAGCTTGGCAAG
RED1 VR	ACAGGAATTGGCAGGTTTG
JDY499 S1	AGCTCCTCCAGTCGCCTC
RT-Actin-F	ATTATATGTTTAGAGGTTGCTGCTTTGG
RT-Actin-R	CAATTCGTTGTAGAAGGTATGATGCC
RT-ACE2-F-1	ATCATCTCGCAGCTGTTCCT
RT-ACE2-R-1	CCCATGCGGAAAGAGATTTA
RT-ACE2-F-2	GCGATATTAACGTCGGAGGA
RT-ACE2-R-2	GTTGGTTTCTGGGGCTACAA
ACE2-F	CAAGAAATAACTAAAGAAATCTATAGGACCAAAAACGGTGTTAATACAATCATGCGTACGCTGCAGGTCGAC
ACE2-R	GAGTGTCTTTCGCGAAGCCTGAGGGATTTATATACCACGGATCTACAACGTTATCCATCGATGAATTCTCTGTCG
Plasmid	Name	Sequence
ZLP176	pRS403-ReSCuES	TTCAATTCATCATTTTTTTTTTATTCTTTTTTTTGATTTCGGTTTCCTTGAAATTTTTTTGATTCGGTAATCTCCGAACAGAAGGAAGAACGAAGGAAGGAGCACAGACTTAGATTGGTATATATACGCATATGTAGTGTTGAAGAAACATGAAATTGCCCAGTATTCTTAACCCAACTGCACAGAACAAAAACCTGCAGGAAACGAAGATAAATCATGATAACTTCGTATAGCATACATTATACGAAGTTATcgTCGAAAGCTACATATAAGGAACGTGCTGCTACTCATCCTAGTCCTGTTGCTGCCAAGCTATTTAATATCATGCACGAAAAGCAAACAAACTTGTGTGCTTCATTGGATGTTCGTACCACCAAGGAATTACTGGAGTTAGTTGAA…
ZLP016	prSCW11-Cre-EBD-URA3-NatNT2	TTCAATTCATCATTTTTTTTTTATTCTTTTTTTTGATTTCGGTTTCTTTGAAATTTTTTTGATTCGGTAATCTCCGAACAGAAGGAAGAACGAAGGAAGGAGCACAGACTTAGATTGGTATATATACGCATATGTAGTGTTGAAGAAACATGAAATTGCCCAGTATTCTTAACCCAACTGCACAGAACAAAAACCTGCAGGAAACGAAGATAAATCATGTCGAAAGCTACATATAAGGAACGTGCTGCTACTCATCCTAGTCCTGTTGCTGCCAAGCTATTTAATATCATGCACGAAAAGCAAACAAACTTGTGTGCTTCATTGGATGTTCGTACCACCAAGGAATTACTGGAGTTAGTTGAAGCATTAGGTCCCAAAATTTGTTTACTAAAAACACAT…
ZLP003	prSCW11-Cre-EBD-HIS3	ttattatcatgacattaacctataaaaataggcgtatcacgaggccctttcgtctcgcgcgtttcggtgatgacggtgaaaacctctgacacatgcagctcccggagacggtcacagcttgtctgtaagcggatgccgggagcagacaagcccgtcagggcgcgtcagcgcgtgttggcgggtgtcggggctggcttaactatgcggcatcagagcagattgtactgagagtgcaccataaattcccgttttaagagcttggtgagcgctaggagtcactgccaggtatcgtttgaacacggcattagtcagggaagtcataacacagtcctttcccgcaattttctttttctattactcttggcctcctctagtacactctatatttttttatgcctc…
LWP169	pRS313-Cre-ReSCuES	CTAGTACACTCTATATTTTTTTATGCCTCGGTAATGATTTTCATTTTTTTTTTTCCACCTAGCGGATGACTCTTTTTTTTTCTTAGCGATTGGCATTATCACATAATGAATTATACATTATATAAAGTAATGTGATTTCTTCGAAGAATATACTAAAAAATGAGCAGGCAAGATAAACGAAGGCAAAGATGACAGAGCAGAAAGCCCTAGTAAAGCGTATTACAAATGAAACCAAGATTCAGATTGCGATCTCTTTAAAGGGTGGTCCCCTAGCGATAGAGCACTCGATCTTCCCAGAAAAAGAGGCAGAAGCAGTAGCAGAACAGGCCACACAATCGCAAGTGATTAACGTCCACACAGGTATAGGGTTTCTGGACCATATGATACATGCTCTGGCCA…
