# Supplementary material for: Identifying and characterizing SCRaMbLEd synthetic yeast using ReSCuES
Source: Nat Commun. 2018 May 22;9:1930. doi: 10.1038/s41467-017-00806-y (PMC5964233; doi:10.1038/s41467-017-00806-y)
Supplement: Supplementary file 7 — Supplementary Data 4 [file 41467_2017_806_MOESM7_ESM.xlsx]

## Sheet: Sheet1
Strain	Name	Genotype	Notes	Reference
BY4741	BY4741	Mata, leu2∆0 met17∆0 ura3∆0 his3∆1	Wild type strain
ace2Δ	ace2Δ	Matα, ACE2Δ::kanMX4 leu2Δ0 lys2Δ0 ura3Δ0 his3Δ1	YKO library strain	Giaever, G., et al. 2002
zrt2Δ	zrt2Δ	Matα, ZRT2Δ::kanMX4 leu2Δ0 lys2Δ0 ura3Δ0 his3Δ1	YKO library strain	Giaever, G., et al. 2002
JDY467	SynXII	Matα, SynXII Oj::HIS3 leu2∆0 lys2∆0 ura3∆0 his3∆1	parent strain for SCRaMblE	Zhang et al. 2017
SynIII	SynIII	MATα, SYN3-272123bp HO::synSUP61** his3Δ1 leu2Δ0 lys2Δ0 ura3Δ0	parent strain for SCRaMblE, yLM422 in SynIII paper	Annaluru, N. et al. 2014
SynIII SynXII	SynIII SynXII	MATα, synIII synXII Oj::HIS3 leu2∆0 lys2∆0 ura3∆0 his3∆1	parent strain for SCRaMblE	This study
JDY496	JDY496	MATα, SCRaMbLEd SynXII, Oj::HIS3 leu2∆0 lys2∆0 ura3∆0 his3∆1	SCRaMbLEd SynXII ethanol tolerant strain, genome sequenced	This study
JDY497	JDY497	MATα, SCRaMbLEd SynXII, Oj::HIS3 leu2∆0 lys2∆0 ura3∆0 his3∆1	SCRaMbLEd SynXII ethanol tolerant strain, genome sequenced	This study
JDY498	JDY498	MATα, SCRaMbLEd SynXII, Oj::HIS3 leu2∆0 lys2∆0 ura3∆0 his3∆1	SCRaMbLEd SynXII ethanol tolerant strain, genome sequenced	This study
JDY499	JDY499	MATα, SCRaMbLEd SynXII, Oj::HIS3 leu2∆0 lys2∆0 ura3∆0 his3∆1	SCRaMbLEd SynXII ethanol tolerant strain, genome sequenced	This study
JDY500	JDY500	MATα, SCRaMbLEd SynXII, Oj::HIS3 leu2∆0 lys2∆0 ura3∆0 his3∆1	SCRaMbLEd SynXII ethanol tolerant strain, genome sequenced	This study
JDY502	JDY502	MATα, SCRaMbLEd SynXII, Oj::HIS3 HO::ReSCuES leu2∆0 lys2∆0 ura3∆0 his3∆1	SCRaMbLEd SynXII ethanol tolerant strain, genome sequenced	This study
JDY504	JDY504	MATα, SCRaMbLEd SynXII, Oj::HIS3 HO::ReSCuES leu2∆0 lys2∆0 ura3∆0 his3∆1	SCRaMbLEd SynXII ethanol tolerant strain, genome sequenced	This study
JDY505	JDY505	MATα, SCRaMbLEd SynXII, Oj::HIS3 HO::ReSCuES leu2∆0 lys2∆0 ura3∆0 his3∆1	SCRaMbLEd SynXII ethanol tolerant strain, genome sequenced	This study
JDY506	JDY506	MATα, SCRaMbLEd SynXII, Oj::HIS3 HO::ReSCuES leu2∆0 lys2∆0 ura3∆0 his3∆1	SCRaMbLEd SynXII strian randomly picked by ReSCuES, genome sequenced	This study
JDY507	JDY507	MATα, SCRaMbLEd SynXII, Oj::HIS3 HO::ReSCuES leu2∆0 lys2∆0 ura3∆0 his3∆1	SCRaMbLEd SynXII strian randomly picked by ReSCuES, genome sequenced	This study
JDY508	JDY508	MATα, SCRaMbLEd SynXII, Oj::HIS3 HO::ReSCuES leu2∆0 lys2∆0 ura3∆0 his3∆1	SCRaMbLEd SynXII strian randomly picked by ReSCuES, genome sequenced	This study
JDY509	JDY509	MATα, SCRaMbLEd SynXII, Oj::HIS3 HO::ReSCuES leu2∆0 lys2∆0 ura3∆0 his3∆1	SCRaMbLEd SynXII strian randomly picked by ReSCuES, genome sequenced	This study
JDY510	JDY510	MATα, SCRaMbLEd SynXII, Oj::HIS3 HO::ReSCuES leu2∆0 lys2∆0 ura3∆0 his3∆1	SCRaMbLEd SynXII strian randomly picked by ReSCuES, genome sequenced	This study
LWY804	LWY804	MATα, SCRaMbLEd SYN3-272123bp, HO::synSUP61** his3Δ1 leu2Δ0 lys2Δ0 ura3Δ0	SCRaMbLEd SynIII high acetic acid tolerant strain, phenotype verified	This study
LWY805	LWY805	MATα, SCRaMbLEd SYN3-272123bp, HO::synSUP61** his3Δ1 leu2Δ0 lys2Δ0 ura3Δ0	SCRaMbLEd SynIII high acetic acid tolerant strain, phenotype verified	This study
LWY806	LWY806	MATα, SCRaMbLEd SYN3-272123bp, HO::synSUP61** his3Δ1 leu2Δ0 lys2Δ0 ura3Δ0	SCRaMbLEd SynIII high acetic acid tolerant strain, phenotype verified	This study
LWY810	LWY810	MATα, SCRaMbLEd (synIII synXII), leu2∆0 lys2∆0 ura3∆0 his3∆1	SCRaMbLEd SynIII SynXII high acetic acid tolerant strain, phenotype verified	This study
LWY811	LWY811	MATα, SCRaMbLEd (synIII synXII), leu2∆0 lys2∆0 ura3∆0 his3∆1	SCRaMbLEd SynIII SynXII high acetic acid tolerant strain, phenotype verified	This study
LWY812	LWY812	MATα, SCRaMbLEd (synIII synXII), leu2∆0 lys2∆0 ura3∆0 his3∆1	SCRaMbLEd SynIII SynXII high acetic acid tolerant strain, phenotype verified	This study
ZLY229	ZLY229	MATα, SCRaMbLEd SynXII, Oj::HIS3 HO::ReSCuES leu2∆0 lys2∆0 ura3∆0 his3∆1	SCRaMbLEd SynXII high temperature tolerant strain, phenotype verified	This study
ZLY230	ZLY230	MATα, SCRaMbLEd SynXII, Oj::HIS3 HO::ReSCuES leu2∆0 lys2∆0 ura3∆0 his3∆1	SCRaMbLEd SynXII high temperature tolerant strain, phenotype verified	This study
ZLY231	ZLY231	MATα, SCRaMbLEd SynXII, Oj::HIS3 HO::ReSCuES leu2∆0 lys2∆0 ura3∆0 his3∆1	SCRaMbLEd SynXII high temperature tolerant strain, phenotype verified	This study
ZLY232	ZLY232	MATα, SCRaMbLEd SynXII, Oj::HIS3 HO::ReSCuES leu2∆0 lys2∆0 ura3∆0 his3∆1	SCRaMbLEd SynXII high acetic acid tolerant strain, phenotype verified	This study
ZLY233	ZLY233	MATα, SCRaMbLEd SynXII, Oj::HIS3 HO::ReSCuES leu2∆0 lys2∆0 ura3∆0 his3∆1	SCRaMbLEd SynXII high acetic acid tolerant strain, phenotype verified	This study
ZLY234	ZLY234	MATα, SCRaMbLEd SynXII, Oj::HIS3 HO::ReSCuES leu2∆0 lys2∆0 ura3∆0 his3∆1	SCRaMbLEd SynXII high acetic acid tolerant strain, phenotype verified	This study
